# Supplementary material for: Redetermination of katayamalite, KLi3Ca7Ti2(SiO3)12(OH)2
Source: Acta Crystallogr Sect E Struct Rep Online. 2013 Jun 22;69(Pt 7):i41. doi: 10.1107/S1600536813016620 (PMC3772399; doi:10.1107/S1600536813016620)
Supplement: Supplementary file 1 [file e-69-00i41-sup1.cif]

##############################################################################
#                                                                            #
# This CIF contains the data in a paper accepted for publication in          #
# Acta Crystallographica Section E. It conforms to the requirements of       #
# Notes for Authors for Acta Crystallographica Section E, and has been       #
# peer reviewed under the auspices of the IUCr Commission on Journals.       #
#                                                                            #
# Full details of the Crystallographic Information File format               #
# are given in the paper "The Crystallographic Information File (CIF):       #
# a New Standard Archive File for Crystallography" by S. R. Hall, F. H.      #
# Allen and I. D. Brown [Acta Cryst. (1991), A47, 655-685].                  #
#                                                                            #
# The current version of the core CIF dictionary is obtainable from          #
# ftp://ftp.iucr.org/pub/cif_core.dic.                                       #
#                                                                            #
# Software is freely available for graphical display of the structure(s)     #
# in this CIF. For information consult the CIF software page                 #
# http://www.iucr.org/resources/cif/software.                                #
#                                                                            #
# This file may be used for bona fide research purposes within the           #
# scientific community so long as proper attribution is given to the journal # 
# article from which it was obtained.                                        #
#                                                                            #
##############################################################################
data_I
_audit_creation_method     SHELXL-97
_chemical_name_systematic
;
Potassium trilithium heptacalcium dititanium dodecasilicate dihydroxide
;
_chemical_name_common     ' katayamalite'
_chemical_formula_moiety     '2(O18 Si6 Ti), 2(H O), 7(Ca), K, 3(Li)'
_chemical_formula_sum     'Ca7 H2 K Li3 O38 Si12 Ti2'
_chemical_formula_structural     'K Li3 Ca7 Ti2 (Si O3)12 (O H)2'
_chemical_formula_iupac     'K Li3 Ca7 Ti2 (Si O3)12 (O H)2'
_chemical_formula_weight     1383.38
_chemical_melting_point     ?
_symmetry_cell_setting     monoclinic
_symmetry_space_group_name_H-M     'C 2/c'
_symmetry_space_group_name_Hall     '-C 2yc'
loop_
    _symmetry_equiv_pos_as_xyz
    'x, y, z'
    '-x, y, -z+1/2'
    'x+1/2, y+1/2, z'
    '-x+1/2, y+1/2, -z+1/2'
    '-x, -y, -z'
    'x, -y, z-1/2'
    '-x+1/2, -y+1/2, -z'
    'x+1/2, -y+1/2, z-1/2'
_cell_length_a     16.9093(10)
_cell_length_b     9.7287(5)
_cell_length_c     20.9019(12)
_cell_angle_alpha     90.00
_cell_angle_beta     112.396(3)
_cell_angle_gamma     90.00
_cell_volume     3179.1(3)
_cell_formula_units_Z     4
_cell_measurement_reflns_used     5222
_cell_measurement_theta_min     2.654
_cell_measurement_theta_max     32.180
_cell_measurement_temperature     293(2)
_exptl_crystal_description     block
_exptl_crystal_colour     colourless
_exptl_crystal_size_max     0.06
_exptl_crystal_size_mid     0.05
_exptl_crystal_size_min     0.05
_exptl_crystal_density_diffrn     2.890
_exptl_crystal_density_meas     ?
_exptl_crystal_density_method     'not measured'
_exptl_crystal_F_000     2744
_exptl_absorpt_coefficient_mu     2.361
_exptl_absorpt_correction_type     multi-scan
_exptl_absorpt_process_details     '(<i>SADABS</i>; Bruker, 2007)'
_exptl_absorpt_correction_T_min     0.8713
_exptl_absorpt_correction_T_max     0.8911
_exptl_special_details     ?
_diffrn_ambient_temperature     293(2)
_diffrn_radiation_type     MoK\a
_diffrn_radiation_wavelength     0.71073
_diffrn_radiation_source     'fine-focus sealed tube'
_diffrn_radiation_monochromator     graphite
_diffrn_measurement_device_type     'Bruker X8 APEXII CCD'
_diffrn_measurement_method     '\f and \w scan'
_diffrn_detector_area_resol_mean     ?
_diffrn_reflns_number     26611
_diffrn_reflns_av_R_equivalents     0.0522
_diffrn_reflns_av_sigmaI/netI     0.0494
_diffrn_reflns_theta_min     2.11
_diffrn_reflns_theta_max     32.40
_diffrn_reflns_theta_full     25.50
_diffrn_measured_fraction_theta_max     0.853
_diffrn_measured_fraction_theta_full     0.961
_diffrn_reflns_limit_h_min     -25
_diffrn_reflns_limit_h_max     25
_diffrn_reflns_limit_k_min     -14
_diffrn_reflns_limit_k_max     13
_diffrn_reflns_limit_l_min     -24
_diffrn_reflns_limit_l_max     27
_diffrn_standards_number     0
_diffrn_standards_interval_count     .
_diffrn_standards_interval_time     .
_diffrn_standards_decay_%     ?
_refine_special_details
;
Refinement of <i>F</i>^2^ against ALL reflections. The weighted <i>R</i>-factor
<i>wR</i> and goodness of fit <i>S</i> are based on <i>F</i>^2^, conventional
<i>R</i>-factors <i>R</i> are based on <i>F</i>, with <i>F</i> set to zero for
negative <i>F</i>^2^. The threshold expression of <i>F</i>^2^ >
\s(<i>F</i>^2^) is used only for calculating <i>R</i>-factors(gt) <i>etc</i>.
and is not relevant to the choice of reflections for refinement.
<i>R</i>-factors based on <i>F</i>^2^ are statistically about twice as large
as those based on <i>F</i>, and <i>R</i>- factors based on ALL data will be
even larger.
;
_reflns_number_total     4873
_reflns_number_gt     3632
_reflns_threshold_expression     I>2sigma(I)
_refine_ls_structure_factor_coef     Fsqd
_refine_ls_matrix_type     full
_refine_ls_R_factor_all     0.0591
_refine_ls_R_factor_gt     0.0348
_refine_ls_wR_factor_gt     0.0742
_refine_ls_wR_factor_ref     0.0825
_refine_ls_goodness_of_fit_ref     1.010
_refine_ls_restrained_S_all     1.012
_refine_ls_number_reflns     4873
_refine_ls_number_parameters     290
_refine_ls_number_restraints     1
_refine_ls_hydrogen_treatment     refall
_refine_ls_weighting_scheme     calc
_refine_ls_weighting_details
         'calc w=1/[\s^2^(Fo^2^)+(0.0414P)^2^+0.7329P] where P=(Fo^2^+2Fc^2^)/3'
_atom_sites_solution_hydrogens     difmap
_atom_sites_solution_primary     direct
_atom_sites_solution_secondary     difmap
_refine_ls_shift/su_max     0.001
_refine_ls_shift/su_mean     0.000
_refine_diff_density_max     0.831
_refine_diff_density_min     -0.561
_refine_ls_extinction_method     none
_refine_ls_extinction_coef     ?
loop_
    _atom_type_symbol
    _atom_type_description
    _atom_type_scat_dispersion_real
    _atom_type_scat_dispersion_imag
    _atom_type_scat_source
    'Li' 'Li' -0.0003 0.0001
                         'International Tables Vol C Tables 4.2.6.8 and 6.1.1.4'
    'H' 'H' 0.0000 0.0000
                         'International Tables Vol C Tables 4.2.6.8 and 6.1.1.4'
    'O' 'O' 0.0106 0.0060
                         'International Tables Vol C Tables 4.2.6.8 and 6.1.1.4'
    'Si' 'Si' 0.0817 0.0704
                         'International Tables Vol C Tables 4.2.6.8 and 6.1.1.4'
    'K' 'K' 0.2009 0.2494
                         'International Tables Vol C Tables 4.2.6.8 and 6.1.1.4'
    'Ca' 'Ca' 0.2262 0.3064
                         'International Tables Vol C Tables 4.2.6.8 and 6.1.1.4'
    'Ti' 'Ti' 0.2776 0.4457
                         'International Tables Vol C Tables 4.2.6.8 and 6.1.1.4'
_computing_data_collection     'APEX2 (Bruker, 2007)'
_computing_cell_refinement     'SAINT (Bruker, 2007)'
_computing_data_reduction     'SAINT (Bruker, 2007)'
_computing_structure_solution     'SHELXS97 (Sheldrick, 2008)'
_computing_structure_refinement     'SHELXL97 (Sheldrick, 2008)'
_computing_molecular_graphics     'Xtal-Draw (Downs & Hall-Wallace, 2003)'
_computing_publication_material     'publCIF (Westrip, 2010)'
loop_
    _atom_site_type_symbol
    _atom_site_label
    _atom_site_fract_x
    _atom_site_fract_y
    _atom_site_fract_z
    _atom_site_U_iso_or_equiv
    _atom_site_adp_type
    _atom_site_calc_flag
    _atom_site_refinement_flags
    _atom_site_occupancy
    _atom_site_symmetry_multiplicity
    _atom_site_disorder_assembly
    _atom_site_disorder_group
    K K 0.0000 0.07120(12) 0.2500 0.0361(3) Uani d S 1 2 . .
    Li Li1 0.5000 0.0835(7) 0.2500 0.0167(15) Uani d S 1 2 . .
    Li Li2 0.2458(3) 0.3180(5) 0.2486(3) 0.0185(11) Uani d . 1 1 . .
    Ca Ca1 0.22009(3) -0.07260(5) 0.51311(3) 0.01101(12) Uani d . 1 1 . .
    Ca Ca2 0.14530(3) 0.28347(5) 0.50710(3) 0.01108(13) Uani d . 1 1 . .
    Ca Ca3 0.07248(3) 0.63859(5) 0.50005(3) 0.01062(12) Uani d . 1 1 . .
    Ca Ca4 0.0000 0.0000 0.5000 0.01050(17) Uani d S 1 2 . .
    Ti Ti 0.33450(3) 0.07041(4) 0.25164(3) 0.00591(11) Uani d . 1 1 . .
    Si Si1 0.61419(4) 0.26505(7) 0.36044(4) 0.00846(16) Uani d . 1 1 . .
    Si Si2 0.43082(4) 0.32346(7) 0.35974(4) 0.00856(16) Uani d . 1 1 . .
    Si Si3 0.36872(4) 0.63501(7) 0.35927(4) 0.00838(16) Uani d . 1 1 . .
    Si Si4 0.49109(4) 0.88012(7) 0.36047(4) 0.00828(16) Uani d . 1 1 . .
    Si Si5 0.67395(4) 0.81556(7) 0.35909(4) 0.00837(16) Uani d . 1 1 . .
    Si Si6 0.73864(4) 0.50791(7) 0.36208(4) 0.00839(16) Uani d . 1 1 . .
    O O1 0.65854(12) 0.40272(18) 0.34511(11) 0.0148(4) Uani d . 1 1 . .
    O O2 0.65931(12) 0.22314(18) 0.44096(11) 0.0123(4) Uani d . 1 1 . .
    O O3 0.61303(12) 0.14415(18) 0.30807(11) 0.0122(4) Uani d . 1 1 . .
    O O4 0.51486(12) 0.31007(19) 0.34026(11) 0.0139(4) Uani d . 1 1 . .
    O O5 0.35276(11) 0.23886(18) 0.30523(11) 0.0118(4) Uani d . 1 1 . .
    O O6 0.45262(12) 0.28303(19) 0.43917(11) 0.0143(4) Uani d . 1 1 . .
    O O7 0.40985(12) 0.48821(18) 0.35090(12) 0.0163(5) Uani d . 1 1 . .
    O O8 0.27342(12) 0.65293(18) 0.30411(11) 0.0133(4) Uani d . 1 1 . .
    O O9 0.37854(12) 0.65030(19) 0.43848(11) 0.0139(4) Uani d . 1 1 . .
    O O10 0.42704(12) 0.74837(18) 0.34065(11) 0.0139(4) Uani d . 1 1 . .
    O O11 0.52072(12) 0.92080(18) 0.44086(11) 0.0124(4) Uani d . 1 1 . .
    O O12 0.44828(11) 0.00452(18) 0.30824(11) 0.0117(4) Uani d . 1 1 . .
    O O13 0.57262(11) 0.82069(19) 0.34535(11) 0.0151(4) Uani d . 1 1 . .
    O O14 0.72871(12) 0.85392(18) 0.43847(11) 0.0136(4) Uani d . 1 1 . .
    O O15 0.69498(12) 0.90701(18) 0.30395(11) 0.0120(4) Uani d . 1 1 . .
    O O16 0.69232(13) 0.65696(18) 0.34465(11) 0.0153(4) Uani d . 1 1 . .
    O O17 0.78572(12) 0.47659(18) 0.30994(11) 0.0117(4) Uani d . 1 1 . .
    O O18 0.80132(12) 0.49800(19) 0.44276(11) 0.0127(4) Uani d . 1 1 . .
    O O19 0.10128(13) 0.0692(2) 0.45750(11) 0.0132(4) Uani d D 1 1 . .
    H H1 0.097(2) 0.074(4) 0.4238(11) 0.016 Uiso d D 1 1 . .
loop_
    _atom_site_aniso_label
    _atom_site_aniso_U_11
    _atom_site_aniso_U_22
    _atom_site_aniso_U_33
    _atom_site_aniso_U_12
    _atom_site_aniso_U_13
    _atom_site_aniso_U_23
    K 0.0352(6) 0.0342(6) 0.0410(8) 0.000 0.0170(6) 0.000
    Li1 0.006(3) 0.027(4) 0.016(4) 0.000 0.004(3) 0.000
    Li2 0.016(2) 0.015(2) 0.023(3) 0.0026(18) 0.006(2) -0.002(2)
    Ca1 0.0084(2) 0.0101(2) 0.0156(4) 0.00000(18) 0.0057(2) -0.0002(2)
    Ca2 0.0081(2) 0.0104(2) 0.0155(4) 0.00035(17) 0.0053(2) 0.0002(2)
    Ca3 0.0079(2) 0.0107(2) 0.0142(4) -0.00007(17) 0.0054(2) 0.0002(2)
    Ca4 0.0072(3) 0.0101(3) 0.0142(5) 0.0000(2) 0.0042(3) -0.0008(3)
    Ti 0.00370(18) 0.00629(18) 0.0081(3) 0.00022(15) 0.00263(19) 0.00032(17)
    Si1 0.0058(3) 0.0092(3) 0.0110(5) -0.0005(2) 0.0040(3) -0.0009(3)
    Si2 0.0056(3) 0.0091(3) 0.0107(5) 0.0001(2) 0.0029(3) -0.0008(3)
    Si3 0.0052(3) 0.0086(3) 0.0108(5) -0.0002(2) 0.0026(3) 0.0000(3)
    Si4 0.0049(3) 0.0096(3) 0.0101(5) -0.0001(2) 0.0027(3) 0.0009(3)
    Si5 0.0065(3) 0.0085(3) 0.0112(5) 0.0005(2) 0.0046(3) 0.0006(3)
    Si6 0.0068(3) 0.0084(3) 0.0112(5) -0.0003(2) 0.0047(3) -0.0002(3)
    O1 0.0124(9) 0.0130(9) 0.0202(13) -0.0047(7) 0.0076(9) 0.0007(8)
    O2 0.0107(9) 0.0143(9) 0.0123(12) 0.0003(7) 0.0052(9) -0.0006(8)
    O3 0.0096(8) 0.0130(8) 0.0155(12) -0.0004(7) 0.0065(9) -0.0036(8)
    O4 0.0069(8) 0.0185(9) 0.0176(12) 0.0024(7) 0.0060(9) 0.0004(8)
    O5 0.0076(8) 0.0130(8) 0.0129(12) -0.0005(7) 0.0022(8) -0.0018(8)
    O6 0.0125(9) 0.0163(9) 0.0144(13) -0.0010(7) 0.0052(9) -0.0003(8)
    O7 0.0134(9) 0.0088(8) 0.0274(14) 0.0025(7) 0.0085(10) -0.0007(8)
    O8 0.0063(8) 0.0139(9) 0.0174(13) -0.0013(7) 0.0021(9) 0.0010(8)
    O9 0.0119(9) 0.0163(9) 0.0132(13) -0.0013(7) 0.0045(9) 0.0000(8)
    O10 0.0099(9) 0.0154(9) 0.0177(12) -0.0037(7) 0.0067(9) 0.0017(8)
    O11 0.0112(9) 0.0134(8) 0.0130(12) -0.0006(7) 0.0050(9) -0.0009(8)
    O12 0.0068(8) 0.0133(9) 0.0149(12) 0.0006(7) 0.0042(8) 0.0023(8)
    O13 0.0068(8) 0.0172(9) 0.0233(13) 0.0018(7) 0.0081(9) 0.0004(8)
    O14 0.0128(9) 0.0143(9) 0.0133(12) 0.0000(7) 0.0045(9) -0.0004(8)
    O15 0.0128(9) 0.0109(8) 0.0144(12) 0.0019(7) 0.0074(9) 0.0030(7)
    O16 0.0183(10) 0.0103(9) 0.0207(13) 0.0038(7) 0.0110(10) 0.0005(8)
    O17 0.0124(9) 0.0121(8) 0.0146(12) 0.0006(7) 0.0092(9) 0.0000(7)
    O18 0.0114(9) 0.0155(9) 0.0107(12) 0.0008(7) 0.0038(9) -0.0001(8)
    O19 0.0143(9) 0.0152(9) 0.0140(15) -0.0001(7) 0.0059(10) -0.0008(9)
_geom_special_details
;
All e.s.d.'s (except the e.s.d. in the dihedral angle between two l.s. planes)
are estimated using the full covariance matrix. The cell e.s.d.'s are taken
into account individually in the estimation of e.s.d.'s in distances, angles
and torsion angles; correlations between e.s.d.'s in cell parameters are only
used when they are defined by crystal symmetry. An approximate (isotropic)
treatment of cell e.s.d.'s is used for estimating e.s.d.'s involving l.s.
planes.
;
loop_
    _geom_bond_atom_site_label_1
    _geom_bond_atom_site_label_2
    _geom_bond_site_symmetry_2
    _geom_bond_distance
    _geom_bond_publ_flag
    K O13 3_445 3.083(2) ?
    K O13 4_545 3.083(2) ?
    K O4 4_545 3.117(2) ?
    K O4 3_445 3.117(2) ?
    K O1 4_545 3.125(2) ?
    K O1 3_445 3.125(2) ?
    K O10 4_545 3.141(2) ?
    K O10 3_445 3.141(2) ?
    K O7 4_545 3.142(2) ?
    K O7 3_445 3.142(2) ?
    K O16 3_445 3.207(2) ?
    K O16 4_545 3.207(2) ?
    Li1 O12 2_655 1.910(3) ?
    Li1 O12 . 1.910(3) ?
    Li1 O3 . 1.925(3) ?
    Li1 O3 2_655 1.925(3) ?
    Li2 O15 3_445 1.893(6) ?
    Li2 O8 4_545 1.904(5) ?
    Li2 O5 . 1.906(5) ?
    Li2 O17 2_655 1.915(5) ?
    Ca1 O19 . 2.348(2) ?
    Ca1 O14 5_666 2.3732(19) ?
    Ca1 O9 7_556 2.380(2) ?
    Ca1 O2 5_656 2.3943(19) ?
    Ca1 O18 3_445 2.462(2) ?
    Ca1 O2 3_445 2.469(2) ?
    Ca2 O19 . 2.321(2) ?
    Ca2 O18 5_666 2.3901(19) ?
    Ca2 O14 5_666 2.403(2) ?
    Ca2 O6 7_556 2.416(2) ?
    Ca2 O11 3_445 2.432(2) ?
    Ca2 O14 3_445 2.462(2) ?
    Ca3 O6 3_455 2.395(2) ?
    Ca3 O2 3_455 2.396(2) ?
    Ca3 O9 7_566 2.397(2) ?
    Ca3 O18 5_666 2.4094(19) ?
    Ca3 O11 7_566 2.414(2) ?
    Ca3 O11 3_445 2.4414(19) ?
    Ca4 O19 5_556 2.310(2) ?
    Ca4 O19 . 2.310(2) ?
    Ca4 O6 3_445 2.4367(19) ?
    Ca4 O6 7_556 2.4367(19) ?
    Ca4 O9 3_445 2.4490(19) ?
    Ca4 O9 7_556 2.4490(19) ?
    Ca4 O7 3_445 2.903(2) ?
    Ca4 O7 7_556 2.903(2) ?
    Ti O15 2_645 1.9195(19) ?
    Ti O3 2_655 1.924(2) ?
    Ti O8 4_545 1.9266(19) ?
    Ti O17 3_445 1.9402(19) ?
    Ti O5 . 1.9422(19) ?
    Ti O12 . 1.9436(18) ?
    Si1 O3 . 1.602(2) ?
    Si1 O2 . 1.613(2) ?
    Si1 O1 . 1.6255(19) ?
    Si1 O4 . 1.6281(19) ?
    Si2 O5 . 1.604(2) ?
    Si2 O6 . 1.607(2) ?
    Si2 O4 . 1.626(2) ?
    Si2 O7 . 1.6367(19) ?
    Si3 O8 . 1.594(2) ?
    Si3 O9 . 1.607(2) ?
    Si3 O10 . 1.622(2) ?
    Si3 O7 . 1.6269(19) ?
    Si4 O12 1_565 1.606(2) ?
    Si4 O11 . 1.609(2) ?
    Si4 O10 . 1.6266(19) ?
    Si4 O13 . 1.633(2) ?
    Si5 O15 . 1.600(2) ?
    Si5 O14 . 1.606(2) ?
    Si5 O16 . 1.6248(19) ?
    Si5 O13 . 1.6265(19) ?
    Si6 O17 . 1.605(2) ?
    Si6 O18 . 1.617(2) ?
    Si6 O16 . 1.6222(19) ?
    Si6 O1 . 1.6253(19) ?
    O1 K 3 3.125(2) ?
    O2 Ca1 5_656 2.3943(19) ?
    O2 Ca3 3_545 2.396(2) ?
    O2 Ca1 3 2.470(2) ?
    O3 Ti 2_655 1.924(2) ?
    O4 K 3 3.117(2) ?
    O6 Ca3 3_545 2.395(2) ?
    O6 Ca2 7_556 2.416(2) ?
    O6 Ca4 3 2.4367(19) ?
    O7 Ca4 3 2.903(2) ?
    O7 K 3 3.142(2) ?
    O8 Li2 4 1.904(5) ?
    O8 Ti 4 1.9266(19) ?
    O9 Ca1 7_556 2.380(2) ?
    O9 Ca3 7_566 2.397(2) ?
    O9 Ca4 3 2.4490(19) ?
    O10 K 3 3.141(2) ?
    O11 Ca3 7_566 2.414(2) ?
    O11 Ca2 3 2.432(2) ?
    O11 Ca3 3 2.4414(19) ?
    O12 Si4 1_545 1.606(2) ?
    O13 K 3 3.083(2) ?
    O14 Ca1 5_666 2.3732(19) ?
    O14 Ca2 5_666 2.403(2) ?
    O14 Ca2 3 2.462(2) ?
    O15 Li2 3 1.893(6) ?
    O15 Ti 2_665 1.9195(19) ?
    O16 K 3 3.207(2) ?
    O17 Li2 2_655 1.915(5) ?
    O17 Ti 3 1.9402(19) ?
    O18 Ca2 5_666 2.3901(19) ?
    O18 Ca3 5_666 2.4094(19) ?
    O18 Ca1 3 2.462(2) ?
    O19 H1 . 0.680(18) ?
loop_
    _geom_angle_atom_site_label_1
    _geom_angle_atom_site_label_2
    _geom_angle_atom_site_label_3
    _geom_angle_site_symmetry_1
    _geom_angle_site_symmetry_3
    _geom_angle
    _geom_angle_publ_flag
    O12 Li1 O12 2_655 . 132.6(4) ?
    O12 Li1 O3 2_655 . 86.53(8) ?
    O12 Li1 O3 . . 107.89(9) ?
    O12 Li1 O3 2_655 2_655 107.89(9) ?
    O12 Li1 O3 . 2_655 86.53(8) ?
    O3 Li1 O3 . 2_655 144.3(4) ?
    O15 Li2 O8 3_445 4_545 136.3(3) ?
    O15 Li2 O5 3_445 . 110.5(3) ?
    O8 Li2 O5 4_545 . 86.1(2) ?
    O15 Li2 O17 3_445 2_655 86.6(2) ?
    O8 Li2 O17 4_545 2_655 111.4(3) ?
    O5 Li2 O17 . 2_655 133.6(3) ?
    O15 Ti O3 2_645 2_655 89.64(8) ?
    O15 Ti O8 2_645 4_545 90.65(8) ?
    O3 Ti O8 2_655 4_545 90.97(8) ?
    O15 Ti O17 2_645 3_445 85.19(8) ?
    O3 Ti O17 2_655 3_445 173.77(8) ?
    O8 Ti O17 4_545 3_445 92.55(8) ?
    O15 Ti O5 2_645 . 174.56(8) ?
    O3 Ti O5 2_655 . 92.76(8) ?
    O8 Ti O5 4_545 . 84.44(8) ?
    O17 Ti O5 3_445 . 92.69(8) ?
    O15 Ti O12 2_645 . 93.66(8) ?
    O3 Ti O12 2_655 . 85.62(8) ?
    O8 Ti O12 4_545 . 174.48(8) ?
    O17 Ti O12 3_445 . 91.24(8) ?
    O5 Ti O12 . . 91.39(8) ?
    O3 Si1 O2 . . 113.90(11) ?
    O3 Si1 O1 . . 110.90(11) ?
    O2 Si1 O1 . . 110.09(11) ?
    O3 Si1 O4 . . 106.12(11) ?
    O2 Si1 O4 . . 111.69(11) ?
    O1 Si1 O4 . . 103.60(10) ?
    O5 Si2 O6 . . 114.28(11) ?
    O5 Si2 O4 . . 110.02(11) ?
    O6 Si2 O4 . . 111.16(11) ?
    O5 Si2 O7 . . 109.76(10) ?
    O6 Si2 O7 . . 108.12(11) ?
    O4 Si2 O7 . . 102.86(11) ?
    O8 Si3 O9 . . 114.47(11) ?
    O8 Si3 O10 . . 106.95(11) ?
    O9 Si3 O10 . . 110.52(11) ?
    O8 Si3 O7 . . 111.97(11) ?
    O9 Si3 O7 . . 108.15(11) ?
    O10 Si3 O7 . . 104.31(11) ?
    O12 Si4 O11 1_565 . 113.88(10) ?
    O12 Si4 O10 1_565 . 109.69(10) ?
    O11 Si4 O10 . . 111.83(11) ?
    O12 Si4 O13 1_565 . 109.30(11) ?
    O11 Si4 O13 . . 109.83(11) ?
    O10 Si4 O13 . . 101.60(10) ?
    O15 Si5 O14 . . 114.59(11) ?
    O15 Si5 O16 . . 106.47(11) ?
    O14 Si5 O16 . . 109.69(11) ?
    O15 Si5 O13 . . 111.35(11) ?
    O14 Si5 O13 . . 109.23(11) ?
    O16 Si5 O13 . . 105.04(11) ?
    O17 Si6 O18 . . 113.54(11) ?
    O17 Si6 O16 . . 109.83(11) ?
    O18 Si6 O16 . . 110.86(11) ?
    O17 Si6 O1 . . 108.67(11) ?
    O18 Si6 O1 . . 110.52(11) ?
    O16 Si6 O1 . . 102.88(11) ?
_iucr_refine_instructions_details
;
TITL kata in C2/c
CELL 0.71073  16.9093   9.7287  20.9019  90.000 112.396  90.000
ZERR    4.00   0.0010   0.0005   0.0012   0.000   0.003   0.000
LATT  7
SYMM -X, Y, 0.5-Z
SFAC LI H O SI K CA TI
UNIT 12 8 152 48 4 28 8
rem shel 100 .66
L.S. 10
BOND
FMAP 2
PLAN 20
OMIT -2 0 2
OMIT -2 4 4
OMIT 2 4 2
OMIT -7 1 2
OMIT 5 3 0
SIZE 0.06 0.05 0.05
ACTA 51
BOND $H
CONF
HTAB
DFIX -0.72 O19 H1
WGHT    0.040800    1.374600
FVAR       0.04392
K     5    0.000000    0.071196    0.250000    10.50000    0.03523    0.03422 =
         0.04102    0.00000    0.01702    0.00000
LI1   1    0.500000    0.083500    0.250000    10.50000    0.00618    0.02741 =
         0.01647    0.00000    0.00418    0.00000
LI2   1    0.245800    0.317975    0.248619    11.00000    0.01589    0.01449 =
         0.02394   -0.00154    0.00621    0.00258
CA1   6    0.220094   -0.072600    0.513111    11.00000    0.00838    0.01008 =
         0.01555   -0.00022    0.00567   -0.00001
CA2   6    0.145296    0.283466    0.507103    11.00000    0.00809    0.01040 =
         0.01549    0.00022    0.00533    0.00036
CA3   6    0.072475    0.638591    0.500047    11.00000    0.00792    0.01067 =
         0.01431    0.00019    0.00541   -0.00007
CA4   6    0.000000    0.000000    0.500000    10.50000    0.00714    0.01009 =
         0.01435   -0.00079    0.00420    0.00003
TI    7    0.334498    0.070409    0.251642    11.00000    0.00371    0.00631 =
         0.00807    0.00031    0.00264    0.00022
SI1   4    0.614186    0.265048    0.360444    11.00000    0.00583    0.00923 =
         0.01107   -0.00087    0.00405   -0.00051
SI2   4    0.430819    0.323460    0.359740    11.00000    0.00557    0.00910 =
         0.01082   -0.00079    0.00293    0.00008
SI3   4    0.368717    0.635009    0.359265    11.00000    0.00520    0.00862 =
         0.01089    0.00005    0.00260   -0.00020
SI4   4    0.491090    0.880118    0.360465    11.00000    0.00487    0.00962 =
         0.01018    0.00091    0.00269   -0.00012
SI5   4    0.673946    0.815565    0.359093    11.00000    0.00644    0.00851 =
         0.01129    0.00061    0.00464    0.00054
SI6   4    0.738644    0.507905    0.362076    11.00000    0.00680    0.00842 =
         0.01114   -0.00015    0.00477   -0.00028
O1    3    0.658540    0.402718    0.345112    11.00000    0.01237    0.01298 =
         0.02021    0.00075    0.00758   -0.00467
O2    3    0.659314    0.223138    0.440962    11.00000    0.01075    0.01431 =
         0.01246   -0.00060    0.00528    0.00031
O3    3    0.613026    0.144153    0.308068    11.00000    0.00957    0.01297 =
         0.01547   -0.00364    0.00644   -0.00037
O4    3    0.514861    0.310070    0.340259    11.00000    0.00690    0.01856 =
         0.01765    0.00042    0.00612    0.00241
O5    3    0.352759    0.238856    0.305234    11.00000    0.00753    0.01301 =
         0.01318   -0.00185    0.00221   -0.00053
O6    3    0.452623    0.283030    0.439175    11.00000    0.01240    0.01625 =
         0.01444   -0.00028    0.00520   -0.00096
O7    3    0.409849    0.488209    0.350899    11.00000    0.01340    0.00877 =
         0.02717   -0.00074    0.00836    0.00246
O8    3    0.273419    0.652928    0.304109    11.00000    0.00632    0.01389 =
         0.01748    0.00113    0.00211   -0.00132
O9    3    0.378539    0.650304    0.438478    11.00000    0.01192    0.01614 =
         0.01337    0.00000    0.00461   -0.00134
O10   3    0.427035    0.748367    0.340654    11.00000    0.00997    0.01542 =
         0.01770    0.00172    0.00668   -0.00369
O11   3    0.520723    0.920802    0.440865    11.00000    0.01128    0.01340 =
         0.01302   -0.00082    0.00503   -0.00055
O12   3    0.448279    0.004517    0.308239    11.00000    0.00680    0.01326 =
         0.01502    0.00228    0.00421    0.00055
O13   3    0.572621    0.820689    0.345348    11.00000    0.00679    0.01719 =
         0.02334    0.00031    0.00808    0.00184
O14   3    0.728712    0.853922    0.438470    11.00000    0.01273    0.01432 =
         0.01337   -0.00050    0.00443   -0.00002
O15   3    0.694977    0.907010    0.303954    11.00000    0.01278    0.01088 =
         0.01445    0.00305    0.00740    0.00193
O16   3    0.692324    0.656964    0.344646    11.00000    0.01830    0.01041 =
         0.02039    0.00056    0.01085    0.00376
O17   3    0.785715    0.476595    0.309943    11.00000    0.01239    0.01210 =
         0.01438   -0.00008    0.00922    0.00063
O18   3    0.801318    0.497998    0.442757    11.00000    0.01133    0.01544 =
         0.01093   -0.00014    0.00372    0.00075
O19   3    0.101281    0.069215    0.457504    11.00000    0.01431    0.01558 =
         0.00973   -0.00061    0.00469    0.00004
rem SADI 0.0 O19 H1
rem H1     2    0.101397    0.074226    0.434777    11.00000   10.04
rem H1    2    0.097083    0.074458    0.423046    11.00000   -1.20000
H1    2    0.096742    0.074340    0.423840    11.00000   -1.20000
HKLF 4
REM  kata in C2/c
REM R1 =  0.0348 for   3632 Fo > 4sig(Fo)  and  0.0591 for all   4873 data
REM    290 parameters refined using      1 restraints
END
WGHT      0.0407      1.3995
REM Highest difference peak  0.831,  deepest hole -0.561,  1-sigma level  0.143
Q1    1  -0.0400  0.0737  0.1747  11.00000  0.05    0.83
Q2    1   0.0805  0.7243  0.5139  11.00000  0.05    0.70
Q3    1   0.0683  0.5606  0.4864  11.00000  0.05    0.69
Q4    1   0.3413  0.1549  0.2754  11.00000  0.05    0.68
Q5    1  -0.0256 -0.0013  0.4570  11.00000  0.05    0.65
Q6    1   0.7091  0.8074  0.4170  11.00000  0.05    0.65
Q7    1   0.2431 -0.0772  0.5580  11.00000  0.05    0.63
Q8    1   0.5036  0.8654  0.4158  11.00000  0.05    0.61
Q9    1   0.2784  0.7522  0.3075  11.00000  0.05    0.61
Q10   1   0.4629 -0.0958  0.3072  11.00000  0.05    0.60
Q11   1   0.3418 -0.0029  0.2635  11.00000  0.05    0.60
Q12   1   0.6494  0.3315  0.3446  11.00000  0.05    0.59
Q13   1   0.6626  0.7452  0.3271  11.00000  0.05    0.58
Q14   1   0.4445  0.3201  0.4080  11.00000  0.05    0.58
Q15   1   0.1036  0.6273  0.5475  11.00000  0.05    0.57
Q16   1   0.6848  0.9926  0.2979  11.00000  0.05    0.56
Q17   1   0.3908  0.6316  0.4078  11.00000  0.05    0.56
Q18   1   0.2272 -0.1429  0.5267  11.00000  0.05    0.56
Q19   1   0.6000  0.2258  0.3164  11.00000  0.05    0.55
Q20   1   0.3905  0.4178  0.3249  11.00000  0.05    0.55
;
data_global
_journal_date_recd_electronic     2013-06-03
_journal_date_accepted     2013-06-14
_journal_name_full     'Acta Crystallographica, Section E'
_journal_year     2013
_journal_volume     69
_journal_issue      7
_journal_page_first     i41
_journal_page_last     i41
_journal_paper_category     QI
_journal_paper_doi     10.1107/S1600536813016620
_journal_coeditor_code     WM2749
_publ_contact_author_name     'Marcelo B. Andrade'
_publ_contact_author_address
;
Department of Geosciences, University of Arizona, 1040 East 4th Street, Tucson,
Arizona 85721, USA
;
_publ_contact_author_email     mabadean@terra.com.br
_publ_contact_author_fax     '520-621-2672'
_publ_contact_author_phone     '520-621-9993'
_publ_section_title
;
Redetermination of katayamalite, KLi~3~Ca~7~Ti~2~(SiO~3~)~12~(OH)~2~
;
loop_
    _publ_author_name
    _publ_author_footnote
    _publ_author_address
    'B. Andrade, Marcelo' .
;
Department of Geosciences, University of Arizona, 1040 E. 4th Street, Tucson,
Arizona 85721-0077, USA
;
    'Doell, Donald' .
;
122 Dublin Street, Peterborough, Ontario, Canada K9H 3A9
;
    'Downs, Robert T.' .
;
Department of Geosciences, University of Arizona, 1040 E. 4th Street, Tucson,
Arizona 85721-0077, USA
;
    'Yang, Hexiong' .
;
Department of Geosciences, University of Arizona, 1040 E. 4th Street, Tucson,
Arizona 85721-0077, USA
;
