# Supplementary material for: Redetermination of katayamalite, KLi3Ca7Ti2(SiO3)12(OH)2
Source: Acta Crystallogr Sect E Struct Rep Online. 2013 Jun 22;69(Pt 7):i41. doi: 10.1107/S1600536813016620 (PMC3772399; doi:10.1107/S1600536813016620)
Supplement: Supplementary file 2 [file e-69-00i41-Isup2.hkl]

# 
# h,k,l, Fc-squared, Fo-squared, sigma(Fo-squared) and status flag 
# 
data_I
_shelx_title ' kata in C2/c' 
_shelx_refln_list_code          4 
_shelx_F_calc_maximum      689.21 
_exptl_crystal_F_000      2744.00 
_reflns_d_resolution_high  0.6633 
 
loop_ 
 _symmetry_equiv_pos_as_xyz 
 'x, y, z' 
 '-x, y, -z+1/2' 
 'x+1/2, y+1/2, z' 
 '-x+1/2, y+1/2, -z+1/2' 
 '-x, -y, -z' 
 'x, -y, z-1/2' 
 '-x+1/2, -y+1/2, -z' 
 'x+1/2, -y+1/2, z-1/2' 
 
_cell_length_a    16.9093 
_cell_length_b     9.7287 
_cell_length_c    20.9019 
_cell_angle_alpha  90.000 
_cell_angle_beta  112.396 
_cell_angle_gamma  90.000 
 
_shelx_F_squared_multiplier     1.000 
 
loop_ 
 _refln_index_h 
 _refln_index_k 
 _refln_index_l 
 _refln_F_squared_calc 
 _refln_F_squared_meas 
 _refln_F_squared_sigma 
 _refln_observed_status 
   2   0   0     2263.94     2651.15    148.40 o 
   4   0   0     4962.45     5091.70    147.59 o 
   6   0   0    14886.59    14477.39    331.90 o 
   8   0   0     7125.81     6954.35    262.10 o 
  10   0   0      151.07      254.32    175.99 o 
  12   0   0    41620.15    42130.08    960.23 o 
  14   0   0    56621.51    55638.66   1088.67 o 
  16   0   0     6296.54     6289.17    477.30 o 
  18   0   0    24692.10    25569.15    902.64 o 
  20   0   0     7190.82     8179.00   1463.57 o 
  22   0   0     1725.51     2975.11    761.92 o 
   1   1   0     1482.65     1658.33    114.36 o 
   3   1   0     7290.19     8254.63    120.86 o 
   5   1   0    11571.11    14584.57    239.10 o 
   7   1   0        2.73      -71.30     82.95 o 
   9   1   0   104290.22   106091.04   1165.74 o 
  11   1   0    13301.27    13575.49    280.25 o 
  13   1   0     2342.77     2529.64    157.77 o 
  15   1   0       15.66      -50.83    159.95 o 
  17   1   0     1333.54     1423.56    199.95 o 
  19   1   0     1347.81     1000.75    260.35 o 
  21   1   0     8386.87     7932.10    470.06 o 
  23   1   0     1443.37     1633.04    522.71 o 
   0   2   0     1420.06     1304.75     63.91 o 
   2   2   0    20089.71    19667.71    188.40 o 
   4   2   0   205421.91   216573.69   1713.81 o 
   6   2   0       22.55      -29.83     63.60 o 
   8   2   0     1534.61     1535.95    102.56 o 
  10   2   0    31256.56    31541.52    401.43 o 
  12   2   0     2990.29     3280.29    183.14 o 
  14   2   0      654.05      689.19    154.12 o 
  16   2   0     2936.10     2840.35    228.71 o 
  18   2   0     5578.25     5220.19    365.08 o 
  20   2   0     2497.20     2968.86    320.81 o 
  22   2   0     3678.88     3529.79    704.90 o 
   1   3   0    10413.56    10004.44    140.53 o 
   3   3   0     2217.49     2272.17     81.18 o 
   7   3   0     2790.59     3237.33    127.07 o 
   9   3   0     2264.05     2299.93    141.02 o 
  11   3   0    17753.35    17849.28    336.47 o 
  13   3   0    51455.55    50410.71    700.15 o 
  15   3   0     4321.93     4018.27    236.75 o 
  17   3   0     1908.85     1740.28    219.39 o 
  19   3   0      352.24      302.64    248.41 o 
  21   3   0     4094.02     5133.36    591.84 o 
  23   3   0       38.10     -544.23    606.42 o 
   0   4   0     1026.65      897.25     79.21 o 
   2   4   0     1421.87      967.45     72.56 o 
   4   4   0      149.23       24.05     72.20 o 
   6   4   0      191.58      206.12     85.79 o 
   8   4   0     1392.59     1522.67    125.29 o 
  10   4   0     7364.24     6991.89    217.66 o 
  12   4   0      231.92      279.26    145.35 o 
  14   4   0     5141.92     5091.65    235.96 o 
  16   4   0     2866.82     2820.75    260.33 o 
  18   4   0       28.25      116.15    201.82 o 
  20   4   0    23584.83    22878.26    637.23 o 
  22   4   0      287.55      387.53    475.61 o 
   1   5   0    13217.41    13281.86    204.58 o 
   3   5   0    99294.51    98364.34    879.10 o 
   5   5   0      401.49      340.42     89.12 o 
   7   5   0      557.35      375.67    108.90 o 
   9   5   0     8175.45     7755.15    216.36 o 
  11   5   0    23537.50    23331.09    424.72 o 
  13   5   0     1883.04     1884.90    182.95 o 
  15   5   0      111.96       30.87    181.51 o 
  17   5   0    14786.44    13844.02    649.41 o 
  19   5   0      461.22      177.51    269.27 o 
  21   5   0       89.18      -96.66    339.41 o 
   0   6   0     3750.71     3701.29    195.45 o 
   2   6   0     1018.55      934.96     92.24 o 
   4   6   0    15201.72    15260.97    245.61 o 
   6   6   0    50422.66    48145.26    564.62 o 
   8   6   0     4618.88     4314.52    184.08 o 
  10   6   0        9.08       -5.74    132.88 o 
  12   6   0     1519.90     1627.31    192.23 o 
  14   6   0      373.15      101.35    177.10 o 
  16   6   0    31351.74    31298.34    694.06 o 
  18   6   0     6276.19     6333.44    360.19 o 
  20   6   0      915.08      335.98    419.83 o 
   1   7   0        7.11       52.49    104.29 o 
   3   7   0    52338.97    49683.97    605.23 o 
   5   7   0     2142.48     2164.03    126.07 o 
   7   7   0    79424.78    80544.68    928.54 o 
   9   7   0    17133.63    16708.24    366.12 o 
  11   7   0      243.61      182.29    155.29 o 
  13   7   0     4519.15     4191.67    251.43 o 
  15   7   0     2554.86     2573.41    266.26 o 
  17   7   0      429.56      710.86    242.12 o 
  19   7   0     2783.75     2918.29    471.66 o 
   0   8   0     4129.11     3537.95    268.27 o 
   2   8   0     9138.95     8548.65    248.91 o 
   4   8   0       11.32     -124.25    134.92 o 
   6   8   0    11363.18    10684.45    308.50 o 
   8   8   0    27938.24    27449.96    657.40 o 
  10   8   0     1623.11     1577.15    211.00 o 
  12   8   0     3393.80     3196.95    232.16 o 
  14   8   0     2878.00     2735.23    272.00 o 
  16   8   0    17429.29    17274.59    550.82 o 
  18   8   0     5067.42     4054.49    446.77 o 
   1   9   0     1643.12     1510.34    163.40 o 
   3   9   0       77.38       56.58    142.36 o 
   5   9   0     2052.94     1856.56    212.81 o 
   7   9   0      650.17      505.96    175.38 o 
   9   9   0      401.49      250.90    189.50 o 
  11   9   0     3386.95     3412.18    363.14 o 
  13   9   0     1242.63     1016.61    239.46 o 
  15   9   0    14736.87    13754.76    996.07 o 
  17   9   0    10332.74     9951.57    969.24 o 
   0  10   0      145.79      242.36    260.55 o 
   2  10   0       33.94      -30.09    168.38 o 
   4  10   0    15375.16    15607.34    565.03 o 
   6  10   0     9719.50     9123.54    364.37 o 
   8  10   0       80.77     -166.68    189.59 o 
  10  10   0      166.06       78.40    210.55 o 
  12  10   0     4685.14     4214.40    345.48 o 
  14  10   0       79.11       80.04    347.09 o 
  16  10   0       15.63      336.90    590.87 o 
   1  11   0     3990.03     4043.93    295.32 o 
   3  11   0     5786.97     5859.18    316.80 o 
   5  11   0       12.48      -36.18    193.32 o 
   7  11   0      902.05     1058.95    225.76 o 
   9  11   0      276.91      534.92    233.54 o 
  11  11   0        1.94     -177.70    230.19 o 
  13  11   0    40221.37    41521.94   1433.39 o 
  15  11   0     1417.40     1394.26    678.99 o 
   0  12   0    16571.21    20195.65    871.38 o 
   2  12   0     4008.56     4114.63    328.57 o 
   4  12   0     4764.64     4912.90    354.44 o 
   6  12   0     1489.62     1761.93    266.85 o 
   8  12   0     1892.83     1849.29    276.88 o 
  10  12   0     1329.05     1696.12    329.11 o 
  12  12   0     1716.45     1920.53   1005.52 o 
   1  13   0      896.34      938.95    372.68 o 
   3  13   0     1052.17     1216.94    284.42 o 
   5  13   0     2235.34     2940.32    369.33 o 
   7  13   0     1009.58      990.73    321.62 o 
   9  13   0    25611.28    28080.52   2775.56 o 
   0  14   0    35741.30    36115.92   2062.88 o 
   2  14   0     2720.70     4442.72   1083.27 o 
   4  14   0       46.74     -325.36    451.73 o 
   6  14   0      369.49      429.98    516.73 o 
 -23   1   1    18586.81    19553.20    969.14 o 
 -21   1   1     2611.74     2482.17    320.73 o 
 -19   1   1    41650.56    40355.54    735.74 o 
 -17   1   1        4.91     -105.15    142.42 o 
 -15   1   1     3113.04     2864.16    183.39 o 
 -13   1   1      479.16      426.85    136.93 o 
 -11   1   1     5127.32     5542.37    202.24 o 
  -9   1   1    13268.86    13562.95    325.33 o 
  -7   1   1      873.75      503.42     93.00 o 
  -5   1   1    17315.18    20280.42    266.34 o 
  -3   1   1      677.57      755.75     48.52 o 
  -1   1   1      296.78      197.06     42.45 o 
   1   1   1      851.56      937.86     31.48 o 
   3   1   1     9682.00     9867.73    145.66 o 
   5   1   1    44410.50    42821.25    412.20 o 
   7   1   1    64245.00    71965.38    758.45 o 
   9   1   1     2311.84     2483.84    144.78 o 
  11   1   1    17757.41    17946.08    294.09 o 
  13   1   1      132.81      145.00    133.63 o 
  15   1   1     3214.84     3122.70    226.36 o 
  17   1   1     1102.61      946.19    236.52 o 
  19   1   1     1164.19     1492.16    277.55 o 
  21   1   1     2075.81     1857.40    514.46 o 
  23   1   1        2.11     -197.76    549.41 o 
 -22   2   1     3969.81     3259.28    704.90 o 
 -20   2   1      619.63      679.58    217.53 o 
 -18   2   1     4717.37     4761.54    297.74 o 
 -16   2   1      368.12      483.13    183.21 o 
 -14   2   1     2641.66     2972.60    167.07 o 
 -12   2   1      374.96      579.96    116.27 o 
 -10   2   1    75938.41    77813.75    816.44 o 
  -8   2   1     4194.86     4551.56    150.53 o 
  -6   2   1     6736.21     6266.48    136.19 o 
  -4   2   1    23475.34    23871.14    244.68 o 
  -2   2   1    49199.78    50302.21    412.68 o 
   0   2   1      532.79      574.81     41.47 o 
   2   2   1     4953.07     4789.98     87.07 o 
   4   2   1   230609.17   241376.63   1993.70 o 
   6   2   1      140.93       67.38     92.96 o 
   8   2   1    24132.58    24542.86    371.70 o 
  10   2   1    33342.67    33693.76    489.29 o 
  12   2   1    11030.14    10743.00    279.31 o 
  14   2   1      340.78      426.43    157.46 o 
  16   2   1     8163.70     8186.47    467.20 o 
  18   2   1       31.16     -244.76    244.76 o 
  20   2   1     1703.96     1531.08    290.22 o 
  22   2   1      248.79     1159.09    495.38 o 
 -23   3   1     4612.10     4524.86    593.12 o 
 -21   3   1    13154.62    12862.58    487.32 o 
 -19   3   1     1376.22     1170.86    294.38 o 
 -17   3   1       27.49     -176.83    176.83 o 
 -15   3   1       18.96     -111.15    149.45 o 
 -13   3   1     9288.44     8911.49    271.22 o 
 -11   3   1      575.95      376.19     99.18 o 
  -9   3   1    44260.70    43737.34    486.91 o 
  -7   3   1        7.24       72.78     71.24 o 
  -5   3   1     6258.17     7425.65    137.14 o 
  -3   3   1    24928.68    24340.48    233.73 o 
  -1   3   1     1414.38     1359.43     69.53 o 
   1   3   1   100245.70    98995.02    816.97 o 
   3   3   1     8424.77     7841.80    151.65 o 
   5   3   1     2994.28     3240.08    118.12 o 
   7   3   1     8884.78     8438.69    267.99 o 
   9   3   1    96615.31    95667.05   1053.34 o 
  11   3   1    17596.52    18349.94    345.14 o 
  13   3   1    38190.52    39318.81    589.42 o 
  15   3   1    55580.57    53537.14    851.46 o 
  17   3   1      165.43     -177.26    180.13 o 
  19   3   1        0.38     -226.61    266.38 o 
  21   3   1      882.03     1421.39    503.82 o 
 -22   4   1       54.76     -209.27    291.75 o 
 -20   4   1    13233.31    13061.84    446.98 o 
 -18   4   1     9647.83     9027.66    539.05 o 
 -16   4   1       17.31      137.53    184.53 o 
 -14   4   1      571.60      732.61    163.15 o 
 -12   4   1    60235.31    59280.65    782.20 o 
 -10   4   1     1771.93     2115.17    152.64 o 
  -8   4   1       72.33        7.24     89.39 o 
  -6   4   1    22568.34    22553.51    268.18 o 
  -4   4   1     1166.24      882.33     65.36 o 
  -2   4   1    28610.96    30063.93    310.03 o 
   0   4   1    50916.46    47313.57    456.96 o 
   2   4   1     1084.06     1509.21     83.29 o 
   4   4   1     2654.87     2513.92    106.60 o 
   6   4   1    79854.30    77564.54    824.34 o 
   8   4   1    20435.13    20918.73    325.82 o 
  10   4   1     5058.46     5137.96    194.93 o 
  12   4   1    15167.40    14793.86    353.49 o 
  14   4   1     1131.04     1299.85    176.06 o 
  16   4   1     1667.00     1495.40    232.83 o 
  18   4   1     9929.09     9832.44    408.01 o 
  20   4   1       28.15     -380.13    380.13 o 
  22   4   1     8967.95     8396.64    938.14 o 
 -21   5   1     1248.11     1489.25    346.23 o 
 -19   5   1     4300.24     4218.19    299.20 o 
 -17   5   1     4325.14     3949.68    333.43 o 
 -15   5   1     6650.73     6854.26    280.87 o 
 -13   5   1        0.79      123.91    150.91 o 
 -11   5   1      152.33      247.55    143.33 o 
  -9   5   1    18772.00    18254.73    322.18 o 
  -7   5   1    26929.11    26997.74    378.75 o 
  -5   5   1     6958.88     6843.22    158.08 o 
  -3   5   1   211553.86   208642.73   1703.05 o 
  -1   5   1    13057.37    13077.85    203.82 o 
   1   5   1     5954.17     5501.85    138.52 o 
   3   5   1      317.16      426.67     86.65 o 
   5   5   1       10.41      -71.12     90.10 o 
   7   5   1    13381.05    13212.50    253.47 o 
   9   5   1     1857.02     1812.61    150.12 o 
  11   5   1     1774.50     1941.63    169.71 o 
  13   5   1        2.72     -130.75    156.24 o 
  15   5   1     1411.43      917.06    216.37 o 
  17   5   1    21052.05    21256.61    578.36 o 
  19   5   1     1395.16     1373.07    262.71 o 
  21   5   1        3.12      502.76    611.61 o 
 -20   6   1      259.34      304.65    362.78 o 
 -18   6   1       11.98     -133.81    222.12 o 
 -16   6   1    15832.49    15914.29    463.66 o 
 -14   6   1      834.42      898.86    177.05 o 
 -12   6   1    17074.25    17164.47    388.49 o 
 -10   6   1      303.12      324.35    133.89 o 
  -8   6   1      837.67      706.58    127.68 o 
  -6   6   1    10137.89     9874.29    212.48 o 
  -4   6   1     6123.65     5848.99    170.66 o 
  -2   6   1     5564.25     5315.72    141.27 o 
   0   6   1     2995.10     3153.95    116.34 o 
   2   6   1     8326.41     7498.56    159.52 o 
   4   6   1    10658.42     9701.29    200.74 o 
   6   6   1    15402.47    14694.29    257.67 o 
   8   6   1      846.29      981.25    137.84 o 
  10   6   1     3020.35     3232.65    193.88 o 
  12   6   1     6598.45     6535.03    290.75 o 
  14   6   1     4486.22     4583.84    331.47 o 
  16   6   1     1976.43     1895.76    257.43 o 
  18   6   1     2659.42     2609.61    289.13 o 
  20   6   1     8355.91     8408.17    550.31 o 
 -19   7   1     7011.88     8115.76    556.31 o 
 -17   7   1     2551.66     2491.48    284.03 o 
 -15   7   1    10571.47    10640.53    497.84 o 
 -13   7   1       29.69      -73.40    167.04 o 
 -11   7   1     8733.77     8216.58    262.00 o 
  -9   7   1     2609.90     2258.96    179.63 o 
  -7   7   1      136.87       77.98    108.32 o 
  -5   7   1     1219.76     1049.72    127.74 o 
  -3   7   1     5144.18     5013.35    171.65 o 
  -1   7   1     3841.98     3782.36    153.99 o 
   1   7   1    20848.15    20362.74    277.78 o 
   3   7   1    59813.73    58671.00    613.25 o 
   5   7   1       26.25      122.92    110.60 o 
   7   7   1      173.98      283.47    133.44 o 
   9   7   1     1445.92     1233.67    162.83 o 
  11   7   1      514.35      656.11    166.56 o 
  13   7   1     2803.12     3017.27    243.73 o 
  15   7   1     5866.28     6160.03    350.49 o 
  17   7   1      168.65       89.99    232.40 o 
  19   7   1     2643.06     1768.01    818.93 o 
 -18   8   1      243.80       62.20    570.14 o 
 -16   8   1    14247.66    13708.17    827.72 o 
 -14   8   1      489.09      318.05    193.34 o 
 -12   8   1    19930.73    20659.43    470.86 o 
 -10   8   1      545.91      562.06    179.10 o 
  -8   8   1     1999.02     2238.77    182.75 o 
  -6   8   1        2.44      103.13    135.71 o 
  -4   8   1      352.35      397.78    136.63 o 
  -2   8   1     8785.41     8375.83    246.50 o 
   0   8   1     1845.22     1640.18    150.95 o 
   2   8   1    16830.49    15880.50    328.56 o 
   4   8   1        7.59      -30.53    121.17 o 
   6   8   1      558.13      524.09    138.88 o 
   8   8   1     8477.94     7876.89    266.32 o 
  10   8   1     1845.99     1699.61    192.67 o 
  12   8   1      167.57       58.88    167.77 o 
  14   8   1     4722.43     4763.47    315.73 o 
  16   8   1      772.05      663.05    246.21 o 
  18   8   1       65.70     -137.31    492.40 o 
 -17   9   1     8669.73     6992.02    875.95 o 
 -15   9   1      859.35      850.69    293.21 o 
 -13   9   1     8289.98     8389.32    392.74 o 
 -11   9   1       66.73       -8.46    196.76 o 
  -9   9   1       16.56      -93.79    181.27 o 
  -7   9   1        1.60      -62.42    180.99 o 
  -5   9   1     6130.97     6128.79    240.33 o 
  -3   9   1    51559.27    50173.77    745.33 o 
  -1   9   1      425.81      419.78    140.96 o 
   1   9   1     8034.61     7803.51    269.86 o 
   3   9   1    30488.55    29635.64    580.33 o 
   5   9   1       78.24      142.23    161.53 o 
   7   9   1      536.41      647.34    163.64 o 
   9   9   1     2296.69     2613.95    200.64 o 
  11   9   1     6117.54     5500.15    274.20 o 
  13   9   1     5507.03     5115.58    298.53 o 
  15   9   1      150.90      193.38    271.68 o 
  17   9   1    11561.25    11651.63    979.61 o 
 -16  10   1     1437.18     1570.48    658.26 o 
 -14  10   1    10327.33    10039.02    484.63 o 
 -12  10   1      552.11      567.62    238.67 o 
 -10  10   1     6004.99     5806.03    335.84 o 
  -8  10   1     6700.64     6800.84    337.25 o 
  -6  10   1     6443.33     6510.32    320.69 o 
  -4  10   1     1861.71     1974.53    220.33 o 
  -2  10   1      611.39      587.84    188.40 o 
   0  10   1      371.94      449.80    177.77 o 
   2  10   1       32.12     -125.16    169.43 o 
   4  10   1       38.85       18.12    176.26 o 
   6  10   1    54585.72    52681.24    968.53 o 
   8  10   1      193.17      359.01    203.40 o 
  10  10   1     4099.59     4516.93    310.96 o 
  12  10   1     1353.58     1247.25    288.87 o 
  14  10   1     2920.44     2931.59    506.25 o 
  16  10   1     4669.59     5120.91    761.92 o 
 -15  11   1      515.66     -342.09    590.87 o 
 -13  11   1     1137.51     1417.41    361.67 o 
 -11  11   1       15.40      268.35    233.33 o 
  -9  11   1      145.60      929.05    289.82 o 
  -7  11   1      140.76      423.44    212.52 o 
  -5  11   1      666.75      912.32    278.17 o 
  -3  11   1     6421.90     6761.50    366.60 o 
  -1  11   1    12639.30    12390.01    467.67 o 
   1  11   1     1675.34     1935.00    320.82 o 
   3  11   1     2395.45     2862.77    256.29 o 
   5  11   1      603.90      618.97    207.18 o 
   7  11   1     9327.99     9183.54    400.34 o 
   9  11   1     2589.30     2565.99    285.19 o 
  11  11   1     1064.18      611.88    269.20 o 
  13  11   1     7304.03     7327.97    592.07 o 
  15  11   1     2691.68     3524.52    761.92 o 
 -12  12   1    13502.35    14461.35    950.90 o 
 -10  12   1    18948.26    19818.47    714.79 o 
  -8  12   1       41.16      141.36    230.76 o 
  -6  12   1    13513.11    14349.48    560.56 o 
  -4  12   1       11.33      436.67    238.08 o 
  -2  12   1     2122.84     2273.81    287.13 o 
   0  12   1    28007.92    29332.46    751.40 o 
   2  12   1        0.06     -197.59    197.59 o 
   4  12   1     6616.00     7342.46    443.33 o 
   6  12   1     4649.00     5394.14    344.63 o 
   8  12   1     6530.13     6821.07    499.37 o 
  10  12   1    14196.36    16212.88    811.60 o 
  12  12   1      440.18      779.19    491.49 o 
 -11  13   1        4.08      815.16    640.11 o 
  -9  13   1     7607.62    10248.33    703.37 o 
  -7  13   1     1333.84     1660.33    393.50 o 
  -5  13   1    13573.82    15117.12    591.17 o 
  -3  13   1      182.64      324.65    251.25 o 
  -1  13   1      153.74      210.88    250.37 o 
   1  13   1     3577.17     3194.02    334.16 o 
   3  13   1     4455.67     4885.74    423.01 o 
   5  13   1      148.28      238.95    284.75 o 
   7  13   1      310.47      -10.96    528.17 o 
   9  13   1      543.08     1140.38   1448.68 o 
  -6  14   1      973.34     1243.72   1044.40 o 
  -4  14   1     1150.29      970.03    518.59 o 
  -2  14   1      186.07       46.38    452.53 o 
   0  14   1       17.87     2208.58    593.47 o 
   2  14   1      273.93      575.53    497.43 o 
   4  14   1     6657.99     7064.46    614.50 o 
   6  14   1      182.59      154.35    502.76 o 
 -24   0   2      207.85     -279.89    642.71 o 
 -22   0   2      737.58     -114.03    621.97 o 
 -20   0   2        2.95     -312.07    312.07 o 
 -18   0   2     6070.41     6385.77    368.11 o 
 -16   0   2    26001.63    27579.80    708.36 o 
 -14   0   2     6848.45     8106.49    372.06 o 
 -12   0   2    75364.33    76979.09   1384.88 o 
 -10   0   2      944.89     1198.65    201.73 o 
  -8   0   2      561.84      567.33    229.01 o 
  -6   0   2    21470.20    22792.43    409.82 o 
  -4   0   2    82195.65    91322.92   1319.52 o 
   0   0   2     2335.19     2260.58    153.90 o 
   2   0   2     4838.80     5461.17    122.36 o 
   4   0   2    54797.71    54182.18    759.39 o 
   6   0   2    38253.22    36646.03    574.89 o 
   8   0   2     3981.40     5029.81    278.55 o 
  10   0   2      399.16      564.31    116.09 o 
  12   0   2     3202.56     3503.83    320.52 o 
  14   0   2    67734.83    68328.70   1704.17 o 
  16   0   2    50252.28    49528.10   1298.24 o 
  18   0   2     2340.57     2486.40    412.02 o 
  20   0   2       14.04      605.55    372.67 o 
  22   0   2     4181.88     4022.09    850.03 o 
 -23   1   2     5527.68     6056.31    619.26 o 
 -21   1   2    16259.25    15714.52    465.39 o 
 -19   1   2    28099.19    27928.53    593.31 o 
 -17   1   2     5554.43     5794.24    247.35 o 
 -15   1   2     8689.62     9624.43    302.22 o 
 -13   1   2     4630.99     4714.01    206.95 o 
 -11   1   2        0.12      111.90    120.49 o 
  -9   1   2      215.22      246.69    104.47 o 
  -5   1   2     2821.13     3345.14    101.83 o 
  -3   1   2      105.79       13.32     40.81 o 
  -1   1   2     4322.32     4967.94     95.36 o 
   1   1   2     6499.90     7341.85     87.24 o 
   3   1   2   128857.81   130193.49   1082.30 o 
   5   1   2    33780.02    33215.61    428.57 o 
   7   1   2     2558.00     3469.86    145.45 o 
   9   1   2     9410.02     9761.34    215.66 o 
  11   1   2       43.85       84.81    105.82 o 
  13   1   2     4122.72     4450.08    205.52 o 
  15   1   2     7859.57     8238.57    387.79 o 
  17   1   2     2324.35     2477.41    274.85 o 
  19   1   2     9053.34     8331.23    424.39 o 
  21   1   2     2040.61     2880.59    547.18 o 
 -22   2   2      732.52      732.84    471.56 o 
 -20   2   2     1453.70     1103.64    235.50 o 
 -18   2   2      279.95      135.93    202.25 o 
 -16   2   2       38.72       69.42    132.91 o 
 -14   2   2      659.49      577.59    133.04 o 
 -12   2   2    14568.63    14358.74    433.05 o 
 -10   2   2    41005.35    43292.93    601.50 o 
  -8   2   2     1396.49     1601.56    116.98 o 
  -6   2   2    19041.98    18183.63    266.77 o 
  -4   2   2     5672.99     6167.84    113.00 o 
  -2   2   2    18134.49    18379.84    209.79 o 
   0   2   2     8645.28     8555.58    106.31 o 
   2   2   2     5243.60     5132.54     99.37 o 
   4   2   2    66053.68    70853.72    628.99 o 
   6   2   2    12176.03    12269.93    255.56 o 
   8   2   2     6888.92     7638.79    198.16 o 
  10   2   2    39433.36    38775.62    574.01 o 
  12   2   2    35145.57    34115.93    516.81 o 
  14   2   2     1752.86     1623.43    196.85 o 
  16   2   2     6371.97     6601.58    344.54 o 
  18   2   2     2244.62     2074.98    312.89 o 
  20   2   2    10296.68    10404.93    502.97 o 
  22   2   2     3659.27     2551.11   1155.83 o 
 -23   3   2     2303.35     2712.94    523.78 o 
 -21   3   2     2508.43     2445.17    305.74 o 
 -19   3   2     1939.49     1819.81    257.07 o 
 -17   3   2      557.13      817.43    199.26 o 
 -15   3   2    20867.51    20910.46    378.20 o 
 -13   3   2    73895.82    72749.44    877.11 o 
 -11   3   2     9789.02    10410.65    220.96 o 
  -9   3   2     1709.58     1687.43    119.04 o 
  -7   3   2      222.47      405.32     82.40 o 
  -5   3   2      604.13      417.98     66.13 o 
  -3   3   2     1076.55     1060.98     69.22 o 
  -1   3   2    20741.97    22271.82    280.95 o 
   1   3   2   278552.06   280272.94   2373.40 o 
   3   3   2      354.98      263.54     65.33 o 
   5   3   2    26649.95    30401.46    360.18 o 
   7   3   2     7616.29     7453.24    192.44 o 
   9   3   2      300.42      161.49    112.45 o 
  11   3   2    30365.89    28816.18    462.90 o 
  13   3   2     6970.52     7299.35    251.58 o 
  15   3   2      732.04      876.53    200.26 o 
  17   3   2      575.81      644.91    203.29 o 
  19   3   2     4915.60     4950.67    446.32 o 
  21   3   2     5673.24     5649.59    860.40 o 
 -22   4   2     1305.73      851.02    338.18 o 
 -20   4   2     7075.29     6599.63    344.86 o 
 -18   4   2    13967.73    13757.81    434.17 o 
 -16   4   2     1716.84     1747.25    196.80 o 
 -14   4   2      442.20      364.11    155.12 o 
 -12   4   2      773.43      886.87    114.95 o 
 -10   4   2    23177.13    22065.57    318.87 o 
  -8   4   2     9935.55     9311.57    184.35 o 
  -6   4   2   202775.28   206731.23   1752.43 o 
  -4   4   2       69.75      -43.75     69.92 o 
  -2   4   2      131.79       13.61     63.02 o 
   0   4   2     1238.18     1286.49     75.85 o 
   4   4   2       41.07       67.36     77.86 o 
   6   4   2    17275.63    16367.58    272.12 o 
   8   4   2    11067.78    11138.11    238.75 o 
  10   4   2    37727.88    36343.02    536.35 o 
  12   4   2      226.10       70.84    147.10 o 
  14   4   2       55.43      131.67    186.42 o 
  16   4   2      289.06      512.30    207.50 o 
  18   4   2    17331.56    16531.90    506.60 o 
  20   4   2    12942.58    12638.67    728.06 o 
 -21   5   2      124.74        5.69    312.53 o 
 -19   5   2     2088.04     1709.12    254.02 o 
 -17   5   2     2871.97     3020.81    304.15 o 
 -15   5   2    13633.24    13835.57    370.29 o 
 -13   5   2     1457.92     1110.19    170.99 o 
 -11   5   2     5483.85     4922.93    214.96 o 
  -9   5   2    11342.30    11613.90    223.07 o 
  -7   5   2     9588.63     9551.46    175.84 o 
  -5   5   2     5195.56     5536.78    135.21 o 
  -3   5   2   210483.64   207506.80   1932.39 o 
  -1   5   2     1627.28     1332.61     91.97 o 
   1   5   2     3554.72     3699.37    119.74 o 
   3   5   2    17326.94    16009.97    245.33 o 
   5   5   2      139.37      187.60     96.15 o 
   7   5   2    15786.92    15323.27    285.40 o 
   9   5   2    12708.39    12438.28    289.73 o 
  11   5   2    26299.78    25322.34    479.97 o 
  13   5   2     7302.10     6715.52    279.94 o 
  15   5   2      268.00      154.18    199.59 o 
  17   5   2     5434.57     4868.71    318.15 o 
  19   5   2     5087.79     5063.42    428.67 o 
  21   5   2      348.78     -575.33    575.33 o 
 -22   6   2     3757.33     4110.21    647.89 o 
 -20   6   2     6153.45     6503.50    555.55 o 
 -18   6   2      301.60      139.70    236.40 o 
 -16   6   2    14071.93    13613.45    398.18 o 
 -14   6   2     6174.21     6339.78    261.41 o 
 -12   6   2    27592.03    27093.04    475.21 o 
 -10   6   2     2844.03     2388.43    166.61 o 
  -8   6   2     2741.35     2673.93    148.88 o 
  -6   6   2    10124.38    10339.23    209.95 o 
  -4   6   2     1013.56     1003.56     96.00 o 
  -2   6   2    32978.81    31710.90    353.80 o 
   0   6   2      591.99      579.77     96.21 o 
   2   6   2       59.23      115.12     92.79 o 
   4   6   2    21534.40    20552.73    306.23 o 
   6   6   2    60381.84    56141.13    629.95 o 
   8   6   2       93.78       25.39    128.73 o 
  10   6   2        5.11     -171.10    171.10 o 
  12   6   2    12834.34    12253.91    357.72 o 
  14   6   2     8225.95     7577.43    351.36 o 
  16   6   2     1670.47     1489.83    247.54 o 
  18   6   2     3298.71     3247.29    344.05 o 
  20   6   2      522.19     -445.75    580.51 o 
 -21   7   2     8209.81     8419.79    681.21 o 
 -19   7   2     2663.24     2955.19    437.65 o 
 -17   7   2      992.73      825.24    225.30 o 
 -15   7   2     8633.68     8345.87    318.91 o 
 -13   7   2    10651.91    10384.59    315.13 o 
 -11   7   2     3740.12     3930.07    195.51 o 
  -9   7   2     7740.94     7249.38    260.68 o 
  -7   7   2    18449.73    19493.47    369.04 o 
  -5   7   2    26539.61    24644.38    384.36 o 
  -3   7   2    93642.53    90466.41    882.49 o 
  -1   7   2        3.43       60.08     88.46 o 
   1   7   2       11.28       44.70     91.23 o 
   3   7   2        9.96      -58.54    116.05 o 
   5   7   2     9769.79     8906.81    233.64 o 
   7   7   2   154736.00   146306.11   1517.09 o 
   9   7   2     1194.10     1427.00    167.94 o 
  11   7   2     1539.81     1250.53    179.94 o 
  13   7   2        3.00       -1.15    192.75 o 
  15   7   2     7910.73     7949.84    380.12 o 
  17   7   2      431.55      502.07    283.23 o 
  19   7   2      228.86      161.79    596.06 o 
 -20   8   2       96.06     1067.72    601.24 o 
 -18   8   2     1333.36      829.62    388.39 o 
 -16   8   2    24303.45    24217.89    851.30 o 
 -14   8   2      431.68       56.75    222.66 o 
 -12   8   2    57162.15    57421.35    929.81 o 
 -10   8   2      736.30      710.54    225.82 o 
  -8   8   2     1220.08     1257.12    164.39 o 
  -6   8   2    13686.25    13329.04    339.28 o 
  -4   8   2      417.02      388.95    135.88 o 
  -2   8   2    21817.37    21446.58    376.92 o 
   0   8   2     4685.92     4651.82    181.88 o 
   2   8   2      189.57      140.16    122.68 o 
   4   8   2      346.95      441.65    130.23 o 
   6   8   2     9024.24     8565.63    294.75 o 
   8   8   2    26057.85    25670.58    516.21 o 
  10   8   2      161.69      260.41    163.47 o 
  12   8   2     7973.88     8004.38    335.53 o 
  14   8   2        0.79     -208.01    208.01 o 
  16   8   2      153.72      424.46    279.76 o 
  18   8   2       71.31     -340.90    340.90 o 
 -19   9   2     7458.27     7572.52    901.86 o 
 -17   9   2      518.62      368.00    585.69 o 
 -15   9   2     5781.56     5675.07    471.10 o 
 -13   9   2     2834.79     2919.98    282.19 o 
 -11   9   2     6575.35     6071.63    329.66 o 
  -9   9   2      360.38      398.90    191.38 o 
  -7   9   2        2.18      109.31    150.07 o 
  -5   9   2      434.57      504.31    149.65 o 
  -3   9   2    37570.87    37015.86    714.75 o 
  -1   9   2    17839.41    16788.23    420.05 o 
   1   9   2     9465.63     8974.71    287.23 o 
   3   9   2    44121.56    42793.46    672.14 o 
   5   9   2     8433.95     8329.76    269.67 o 
   7   9   2     2868.50     2912.61    200.07 o 
   9   9   2     6363.30     6230.54    263.90 o 
  11   9   2      408.44      412.22    186.38 o 
  13   9   2      267.61      287.99    210.46 o 
  15   9   2     3656.96     3250.87    349.95 o 
  17   9   2     5476.99     5279.66    490.65 o 
 -16  10   2      115.98      129.58    606.42 o 
 -14  10   2     1027.63     1057.17    264.05 o 
 -12  10   2     3556.91     3524.99    302.61 o 
 -10  10   2        2.11     -114.64    200.07 o 
  -8  10   2      852.26      912.09    215.00 o 
  -6  10   2    11599.41    12052.41    602.75 o 
  -4  10   2     1176.19     1230.67    198.99 o 
  -2  10   2      755.26      630.97    186.61 o 
   0  10   2      363.17      556.17    171.54 o 
   2  10   2      358.93      284.73    172.54 o 
   4  10   2     4699.91     4641.56    276.16 o 
   6  10   2    10468.57    10384.38    384.55 o 
   8  10   2     9312.57     9798.86    388.98 o 
  10  10   2       22.00     -200.85    200.85 o 
  12  10   2     2421.04     3203.14    416.85 o 
  14  10   2     2438.83     2814.42    642.71 o 
  16  10   2      142.90      176.23    544.23 o 
 -15  11   2     2908.48     3394.94    793.02 o 
 -13  11   2    16252.76    17300.38    785.16 o 
 -11  11   2      142.17      137.99    229.48 o 
  -9  11   2    14374.84    15627.88    517.81 o 
  -7  11   2     1276.41     1428.42    258.82 o 
  -5  11   2       18.87       23.51    206.44 o 
  -3  11   2      642.13      741.32    208.91 o 
  -1  11   2     6135.26     6014.93    311.57 o 
   1  11   2     8409.70     8597.19    425.83 o 
   3  11   2    10775.29    10493.42    396.75 o 
   5  11   2      159.82        0.71    195.56 o 
   7  11   2     2746.55     2849.90    271.78 o 
   9  11   2     5219.50     5368.61    338.00 o 
  11  11   2        1.30       54.25    351.98 o 
  13  11   2     2601.19     3256.12    545.90 o 
 -14  12   2      188.71      896.68    777.47 o 
 -12  12   2     6740.10     6486.10    587.37 o 
 -10  12   2     1091.08     1358.38    272.56 o 
  -8  12   2     1039.32      472.07    263.62 o 
  -6  12   2       54.85      306.80    242.24 o 
  -4  12   2    17040.39    18333.45    612.94 o 
  -2  12   2      323.71      514.42    232.41 o 
   0  12   2     4687.41     5451.00    327.72 o 
   2  12   2      926.13      978.66    231.55 o 
   4  12   2     2750.63     3391.70    289.45 o 
   6  12   2      934.17      942.72    244.07 o 
   8  12   2     6493.38     6642.02    562.61 o 
  10  12   2    27220.44    26992.25   1723.38 o 
  12  12   2      183.74       19.02    458.64 o 
 -11  13   2     1513.83     1381.12    546.81 o 
  -9  13   2      920.88      583.69    511.18 o 
  -7  13   2      597.27      594.47    344.26 o 
  -5  13   2     3167.77     3694.82    351.27 o 
  -3  13   2      858.08      920.78    271.49 o 
  -1  13   2      693.16     1220.98    331.47 o 
   1  13   2     4802.96     5258.75    349.05 o 
   3  13   2      549.84      331.76    239.23 o 
   5  13   2      226.14      -93.10    311.73 o 
   7  13   2        6.02     -425.09    425.09 o 
   9  13   2      277.68     1256.69    500.41 o 
  -6  14   2     4785.55     5265.81    704.65 o 
  -4  14   2      216.38      411.72    488.77 o 
  -2  14   2     1618.84      685.01    520.90 o 
   0  14   2    12139.32    14169.83    986.57 o 
   2  14   2      291.31      265.24    396.96 o 
   4  14   2     3880.71     4817.60   1220.62 o 
   6  14   2      456.36      397.00    487.41 o 
 -23   1   3    15395.20    16589.46    873.96 o 
 -21   1   3     1187.97     1009.06    229.93 o 
 -19   1   3     6223.79     6405.43    271.96 o 
 -17   1   3        1.46      -42.15    172.46 o 
 -15   1   3      387.17      435.11    151.90 o 
 -13   1   3      350.10      434.00    144.32 o 
 -11   1   3    50805.96    52168.96    704.34 o 
  -9   1   3   135381.47   146625.22   1681.82 o 
  -7   1   3     6845.18     7569.79    183.76 o 
  -5   1   3    16078.07    16578.09    249.26 o 
  -3   1   3     1097.14     1136.61     56.09 o 
  -1   1   3     1348.86     1400.08     39.27 o 
   1   1   3     1369.96     1610.41     47.42 o 
   3   1   3    38035.74    37177.95    372.82 o 
   5   1   3    31436.77    28202.88    332.41 o 
   7   1   3    43062.71    42649.55    524.82 o 
   9   1   3    67203.38    66108.34    738.82 o 
  11   1   3    20432.74    19121.99    328.10 o 
  13   1   3      293.21      409.78    168.71 o 
  15   1   3     1481.92     1472.79    275.82 o 
  17   1   3     1172.23      871.39    241.74 o 
  19   1   3      746.29      969.84    306.74 o 
  21   1   3     5031.24     4362.18   1215.44 o 
 -24   2   3     4376.52     4228.28    568.89 o 
 -22   2   3     1164.66     1187.21    470.28 o 
 -20   2   3      192.29      543.85    214.47 o 
 -18   2   3     2918.29     3102.01    235.81 o 
 -16   2   3       92.79       96.69    136.09 o 
 -14   2   3     1461.11     1649.33    167.74 o 
 -12   2   3    35344.59    36076.97    550.62 o 
 -10   2   3    26595.13    26648.78    489.74 o 
  -8   2   3    10351.16    10954.12    262.55 o 
  -6   2   3    51691.41    52125.97    580.29 o 
  -4   2   3     6242.17     7118.72    160.38 o 
  -2   2   3     1225.40     1207.57     60.31 o 
   0   2   3    60957.07    60941.14    503.44 o 
   2   2   3    60543.48    59630.06    520.71 o 
   4   2   3    43758.01    45286.18    471.18 o 
   6   2   3     6679.65     6530.48    181.59 o 
   8   2   3      460.32      512.07    119.24 o 
  10   2   3    26361.31    27592.53    397.21 o 
  12   2   3    20459.81    20533.41    380.96 o 
  14   2   3      939.61      882.21    198.96 o 
  16   2   3      756.36      688.67    248.18 o 
  18   2   3    19150.67    19079.54    799.88 o 
  20   2   3     3886.65     3113.42    475.41 o 
  22   2   3     6488.82     5649.59    922.59 o 
 -23   3   3      431.18      -90.08    301.44 o 
 -21   3   3     3080.19     2659.59    272.99 o 
 -19   3   3     1565.26     1559.25    250.66 o 
 -17   3   3     4705.56     5284.15    272.11 o 
 -15   3   3    15455.98    16658.74    351.25 o 
 -13   3   3    17721.75    19147.63    351.84 o 
 -11   3   3      874.95      825.03    121.65 o 
  -9   3   3     2399.61     2624.63    136.70 o 
  -7   3   3    20328.73    21223.73    277.32 o 
  -5   3   3    16529.36    18131.33    250.75 o 
  -3   3   3    21374.31    20445.28    273.63 o 
  -1   3   3     6117.88     7686.65    152.23 o 
   1   3   3   121295.25   123460.88   1038.35 o 
   3   3   3    17654.18    15723.62    201.17 o 
   5   3   3    11167.99    13175.81    215.01 o 
   7   3   3       73.29       98.63    106.64 o 
   9   3   3     7612.58     7862.79    212.65 o 
  11   3   3       97.64      237.31    134.35 o 
  13   3   3     5318.68     5035.83    343.52 o 
  15   3   3     3985.49     3608.47    246.52 o 
  17   3   3      564.06      643.42    260.11 o 
  19   3   3     2263.13     2401.54    390.20 o 
  21   3   3     6498.95     6504.80    907.04 o 
 -22   4   3    17264.40    16164.30    646.68 o 
 -20   4   3     4800.11     4738.85    311.26 o 
 -18   4   3     7549.29     8016.94    345.69 o 
 -16   4   3     6665.14     6589.92    272.44 o 
 -14   4   3     5862.27     5700.63    250.64 o 
 -12   4   3    13612.51    13701.15    288.02 o 
 -10   4   3     1377.44     1478.03    110.17 o 
  -8   4   3      242.58      290.02     88.14 o 
  -6   4   3   178548.81   183757.80   1714.13 o 
  -4   4   3     2811.02     2517.33    110.22 o 
  -2   4   3     2206.72     2119.81     85.91 o 
   0   4   3     2261.48     2153.67     87.59 o 
   2   4   3      414.44      303.22     68.00 o 
   4   4   3        5.67      199.57     78.18 o 
   6   4   3     5272.97     5209.91    163.95 o 
   8   4   3    18985.10    18161.12    323.79 o 
  10   4   3    12954.29    12619.12    330.17 o 
  12   4   3     6469.90     6604.47    257.92 o 
  14   4   3     6761.86     6609.04    312.55 o 
  16   4   3     1013.78      977.79    212.75 o 
  18   4   3     1561.18     1702.07    325.82 o 
  20   4   3      891.49      486.88    461.09 o 
 -21   5   3        4.17      -10.39    320.73 o 
 -19   5   3      879.15     1093.28    233.52 o 
 -17   5   3     2711.50     2839.16    233.94 o 
 -15   5   3    13188.38    13531.35    360.50 o 
 -13   5   3     6125.82     6233.38    212.03 o 
 -11   5   3    10364.83     9743.95    245.01 o 
  -9   5   3    93751.55    94667.50    863.96 o 
  -7   5   3       26.70      -35.46     91.02 o 
  -5   5   3     5065.93     5481.20    143.99 o 
  -3   5   3    54158.46    53620.38    568.74 o 
  -1   5   3     1052.49     1102.92     88.41 o 
   1   5   3     4628.74     4544.11    130.90 o 
   3   5   3    75336.60    70706.76    723.84 o 
   5   5   3       13.53      -80.49     91.51 o 
   7   5   3     9796.92     9685.89    232.64 o 
   9   5   3     2013.50     2031.61    168.34 o 
  11   5   3    18182.55    18237.29    408.53 o 
  13   5   3     4092.90     3856.37    264.76 o 
  15   5   3     1147.93      868.63    218.27 o 
  17   5   3     9949.26    10070.33    401.85 o 
  19   5   3       27.03     -346.27    346.27 o 
  21   5   3     4602.84     3560.80    772.28 o 
 -22   6   3     1848.33     1705.56    580.51 o 
 -20   6   3     9970.79    10764.26    530.31 o 
 -18   6   3       34.24      -64.81    206.53 o 
 -16   6   3    20275.69    19812.77    609.78 o 
 -14   6   3     2295.64     2277.88    193.59 o 
 -12   6   3    54113.66    53899.59    741.28 o 
 -10   6   3      895.71      713.80    129.64 o 
  -8   6   3    11773.49    10903.79    222.69 o 
  -6   6   3     1911.78     1942.74    113.09 o 
  -4   6   3    12930.46    12778.95    233.91 o 
  -2   6   3    23243.47    22223.43    309.65 o 
   0   6   3     3381.00     3318.78    131.43 o 
   2   6   3     3830.20     3898.36    140.35 o 
   4   6   3     5933.64     6078.03    175.00 o 
   6   6   3     3325.07     3336.62    152.94 o 
   8   6   3        0.29       30.23    129.51 o 
  10   6   3      538.77      566.02    152.30 o 
  12   6   3    34059.19    32429.61    796.22 o 
  14   6   3      514.43     1002.95    217.57 o 
  16   6   3     4731.63     4598.29    312.63 o 
  18   6   3      505.37      543.47    270.29 o 
  20   6   3     1217.58      699.72    637.52 o 
 -21   7   3       87.97      187.39    439.15 o 
 -19   7   3     5155.20     5164.12    458.42 o 
 -17   7   3      745.54      901.17    266.01 o 
 -15   7   3      240.78      453.26    214.18 o 
 -13   7   3     8741.01     8654.79    329.92 o 
 -11   7   3     4911.47     4503.56    233.69 o 
  -9   7   3        4.67      -46.81    141.56 o 
  -7   7   3        7.18      -42.40    150.38 o 
  -5   7   3       25.67        3.76     93.07 o 
  -3   7   3    50109.47    49898.02    514.95 o 
  -1   7   3    17526.98    16767.05    263.88 o 
   1   7   3     7831.53     7115.20    187.86 o 
   3   7   3     2439.24     2434.11    145.96 o 
   5   7   3       20.62      -90.70    116.06 o 
   7   7   3       77.70      -76.43    128.00 o 
   9   7   3     1798.65     1791.77    191.17 o 
  11   7   3     1703.78     1325.19    182.05 o 
  13   7   3      228.97      -51.19    200.16 o 
  15   7   3     6328.84     6155.95    372.95 o 
  17   7   3     4402.96     4319.51    368.74 o 
  19   7   3     4833.79     4592.24    777.47 o 
 -20   8   3      901.47     1283.82   1197.30 o 
 -18   8   3      637.49      -78.98    394.65 o 
 -16   8   3    12082.81    11844.44    451.52 o 
 -14   8   3       41.81      -25.14    207.33 o 
 -12   8   3    11534.08    10897.93    364.95 o 
 -10   8   3      183.04      315.54    164.08 o 
  -8   8   3     9565.57     9384.31    419.53 o 
  -6   8   3     2357.17     2458.92    174.09 o 
  -4   8   3        4.90      -29.26    111.33 o 
  -2   8   3     1530.38     1689.33    170.72 o 
   0   8   3     2562.56     2658.98    159.41 o 
   2   8   3     2226.04     1986.27    178.30 o 
   4   8   3      228.34       60.20    143.05 o 
   6   8   3     3049.23     2783.30    176.63 o 
   8   8   3        1.28       48.73    148.24 o 
  10   8   3      520.97      437.18    166.10 o 
  12   8   3     8482.48     8701.04    353.02 o 
  14   8   3     3607.63     3501.14    295.04 o 
  16   8   3     3287.53     2982.01    519.62 o 
  18   8   3       51.01      137.45    344.84 o 
 -19   9   3     2548.25     3006.20    725.64 o 
 -17   9   3     1765.49      995.16    627.16 o 
 -15   9   3     3847.50     3964.41    321.19 o 
 -13   9   3     2670.82     3254.34    398.85 o 
 -11   9   3     1848.60     2058.53    242.26 o 
  -9   9   3     2181.27     2138.98    214.62 o 
  -7   9   3      448.83      134.83    167.89 o 
  -5   9   3     2875.92     3076.81    205.35 o 
  -3   9   3       27.42      218.56    145.96 o 
  -1   9   3     9703.27     9280.08    292.14 o 
   1   9   3     7385.24     7135.80    292.58 o 
   3   9   3    11174.35    10910.45    313.06 o 
   5   9   3       29.90      101.93    146.06 o 
   7   9   3      536.95      531.04    163.74 o 
   9   9   3     3808.12     3570.14    227.96 o 
  11   9   3    16949.63    17696.38    495.77 o 
  13   9   3     1494.65     1446.90    257.75 o 
  15   9   3    11823.77    11979.91    580.31 o 
  17   9   3     1504.40     2240.20    413.71 o 
 -16  10   3      151.81     -440.56    580.51 o 
 -14  10   3     4499.83     4466.19    336.19 o 
 -12  10   3      650.42     1027.11    242.10 o 
 -10  10   3     2912.88     2975.28    251.26 o 
  -8  10   3    17028.00    16626.58    610.47 o 
  -6  10   3    15302.62    15160.01    454.24 o 
  -4  10   3     1211.42     1259.98    203.10 o 
  -2  10   3       34.44      165.02    168.10 o 
   0  10   3     7704.62     7594.13    301.20 o 
   2  10   3     3982.95     4086.09    281.37 o 
   4  10   3    11610.41    12557.99    415.87 o 
   6  10   3     4214.61     4339.65    237.42 o 
   8  10   3     1987.08     1652.99    204.55 o 
  10  10   3     5938.20     5813.76    307.64 o 
  12  10   3    19990.76    20640.09    584.52 o 
  14  10   3     4566.31     5724.24    488.94 o 
  16  10   3      202.24      111.34    482.03 o 
 -15  11   3    25054.20    27641.53   1622.31 o 
 -13  11   3     6459.37     6371.27    541.24 o 
 -11  11   3      138.80      -78.76    229.02 o 
  -9  11   3     6797.11     7473.16    418.44 o 
  -7  11   3     2588.23     2824.10    271.81 o 
  -5  11   3      704.64      763.64    225.71 o 
  -3  11   3     5367.39     6141.66    328.57 o 
  -1  11   3      531.08      509.36    205.03 o 
   1  11   3     6940.36     6355.56    321.71 o 
   3  11   3    13945.08    14831.00    463.40 o 
   5  11   3       32.48     -153.33    194.81 o 
   7  11   3     4010.21     4082.68    300.31 o 
   9  11   3     1338.24     1190.63    303.50 o 
  11  11   3        3.08     -143.49    416.08 o 
  13  11   3     2170.86     1950.93    632.34 o 
 -14  12   3      236.29      693.79    813.75 o 
 -12  12   3     2338.70     2151.93    457.91 o 
 -10  12   3       84.71      371.16    273.78 o 
  -8  12   3     4804.76     5072.97    378.98 o 
  -6  12   3     1922.59     1694.20    285.60 o 
  -4  12   3     8169.54     8490.91    387.20 o 
  -2  12   3     3430.42     3282.89    284.21 o 
   0  12   3      988.86      966.04    242.02 o 
   2  12   3       63.83      240.22    211.03 o 
   4  12   3    17336.21    18558.89    547.53 o 
   6  12   3      148.85      411.50    252.34 o 
   8  12   3     1686.04     2929.06    508.80 o 
  10  12   3      645.61      564.45    465.99 o 
  12  12   3        7.82       -3.90    437.96 o 
 -11  13   3        0.58      219.61    540.58 o 
  -9  13   3     4667.16     6376.24    747.42 o 
  -7  13   3        3.04     -106.88    309.29 o 
  -5  13   3     4740.31     5620.24    404.55 o 
  -3  13   3      182.27      147.13    325.68 o 
  -1  13   3     7509.90     8794.41    417.96 o 
   1  13   3     1009.80     1174.47    257.60 o 
   3  13   3     2924.97     2489.18    354.65 o 
   5  13   3     1834.11     1151.58    481.69 o 
   7  13   3        0.10      485.85    452.53 o 
   9  13   3     2373.07     2310.52    559.35 o 
  -6  14   3       37.04      736.27    520.10 o 
  -4  14   3      831.76     1068.76    529.51 o 
  -2  14   3     1411.81     1020.97    498.42 o 
   0  14   3       21.75     1861.77    644.06 o 
   2  14   3       45.16      -17.73    896.68 o 
   4  14   3      424.23      548.46    477.01 o 
 -24   0   4     1197.92     1124.74    673.80 o 
 -22   0   4      477.21      864.69    301.76 o 
 -20   0   4     3354.99     3003.56    329.53 o 
 -18   0   4     6521.65     6806.23    394.20 o 
 -16   0   4    57153.91    60900.14   1209.57 o 
 -14   0   4     4216.80     4604.34    368.82 o 
 -12   0   4    32604.68    34668.68    757.60 o 
 -10   0   4     5803.63     6669.18    287.30 o 
  -8   0   4      739.82      507.05    153.36 o 
  -6   0   4    25448.09    27144.75    454.96 o 
  -4   0   4     5193.20     5545.65    242.39 o 
  -2   0   4     6798.78     7589.87    187.01 o 
   0   0   4     1423.97     2007.41     60.31 o 
   2   0   4    13533.38    15140.54    243.11 o 
   4   0   4    36813.30    35613.13    670.17 o 
   6   0   4    26685.57    25914.24    561.16 o 
   8   0   4     1136.28     1330.76    164.68 o 
  10   0   4     2133.36     2138.68    202.56 o 
  12   0   4     3724.49     3350.02    355.10 o 
  14   0   4    56499.99    57345.34   1617.63 o 
  16   0   4    13725.20    14818.69    695.58 o 
  18   0   4     2718.00     2349.33    422.04 o 
  20   0   4     2400.39     1801.47    628.63 o 
  22   0   4      343.53     -710.09    715.27 o 
 -23   1   4    12744.67    12434.38    550.63 o 
 -21   1   4     3833.59     4063.58    250.87 o 
 -19   1   4    25548.41    26347.52    516.59 o 
 -17   1   4      551.19      442.65    167.06 o 
 -15   1   4    10484.69    11402.38    361.40 o 
 -13   1   4     1459.46     1741.62    173.36 o 
 -11   1   4     2993.06     3038.97    165.85 o 
  -9   1   4   203353.83   222667.55   2493.07 o 
  -7   1   4    21780.70    23697.78    352.43 o 
  -5   1   4   135271.70   147813.56   1638.21 o 
  -3   1   4    55558.38    57175.00    558.17 o 
  -1   1   4     4293.32     4927.79    113.12 o 
   1   1   4    14147.02    15548.49    168.77 o 
   3   1   4   144852.58   141051.05   1275.01 o 
   5   1   4    11335.89    10342.20    223.96 o 
   7   1   4      245.48      386.28     82.98 o 
   9   1   4    13279.00    13158.90    310.18 o 
  11   1   4     4571.43     4609.20    214.06 o 
  13   1   4      423.64      312.12    184.07 o 
  15   1   4      321.38      204.48    434.66 o 
  17   1   4     1883.45     2078.18    301.96 o 
  19   1   4     2346.80     2429.25    414.49 o 
  21   1   4     1338.61     1005.52    720.45 o 
 -24   2   4      830.18      733.48    320.86 o 
 -22   2   4      803.14      716.18    411.49 o 
 -20   2   4    16191.09    16855.37    445.45 o 
 -18   2   4    45836.08    46892.84    730.47 o 
 -16   2   4    10424.83    11290.88    340.38 o 
 -14   2   4     1702.85     1782.80    172.28 o 
 -12   2   4     4478.62     4750.09    310.97 o 
 -10   2   4    25848.72    27441.57    437.77 o 
  -8   2   4    11622.70    11778.19    224.06 o 
  -6   2   4    15415.80    15517.72    267.33 o 
  -4   2   4    25919.73    30542.61    364.08 o 
  -2   2   4     7492.24     7362.57    163.23 o 
   0   2   4    79973.13    79549.65    651.19 o 
   2   2   4    33437.84    32942.37    302.63 o 
   4   2   4    51170.04    55678.20    516.85 o 
   6   2   4    13457.35    13848.14    242.31 o 
   8   2   4     3576.90     3595.44    164.73 o 
  10   2   4    42625.53    40364.89    551.42 o 
  12   2   4    12988.41    12939.69    565.58 o 
  14   2   4     1369.82     1801.91    254.02 o 
  16   2   4       55.80      -33.30    226.83 o 
  18   2   4    26403.68    26127.35    835.89 o 
  20   2   4     3555.72     2739.06    473.56 o 
 -23   3   4     1233.45     1519.30    339.75 o 
 -21   3   4     4341.78     4304.05    303.56 o 
 -19   3   4     1298.77     1018.61    232.90 o 
 -17   3   4     3338.05     3088.69    193.87 o 
 -15   3   4    47738.02    48321.04    715.99 o 
 -13   3   4       78.10       75.18    129.29 o 
 -11   3   4    21036.96    21119.24    354.41 o 
  -9   3   4      254.52      250.12     95.29 o 
  -7   3   4       59.50       -0.76     96.06 o 
  -5   3   4     1013.65      438.01     78.78 o 
  -3   3   4     1340.34     1314.29     76.41 o 
  -1   3   4    59060.63    56184.13    485.15 o 
   1   3   4    30815.94    31473.75    314.32 o 
   3   3   4      435.35      369.54     64.96 o 
   5   3   4    31518.37    30972.67    367.33 o 
   7   3   4     2557.86     2867.54    145.86 o 
   9   3   4      186.10      175.05    107.77 o 
  11   3   4      164.13      189.90    137.21 o 
  13   3   4     8375.79     7930.32    302.91 o 
  15   3   4    44368.48    42865.13    929.82 o 
  17   3   4     1050.37      824.09    275.45 o 
  19   3   4     1466.23     1500.18    428.67 o 
  21   3   4        7.91      627.16    694.54 o 
 -22   4   4    15412.94    15474.42   1133.04 o 
 -20   4   4     4640.83     4281.24    319.51 o 
 -18   4   4      894.76      951.11    200.37 o 
 -16   4   4      678.02      687.31    150.06 o 
 -14   4   4    19287.88    19890.46    397.39 o 
 -12   4   4     1000.83      915.22    131.33 o 
 -10   4   4    11281.91    11620.02    234.63 o 
  -8   4   4    10417.35    10732.53    230.23 o 
  -6   4   4   172990.78   178048.92   1663.17 o 
  -4   4   4        0.20       -2.25     74.79 o 
   0   4   4      672.85      626.81     68.00 o 
   2   4   4    36549.81    38757.77    392.04 o 
   4   4   4       49.27      -43.29     74.64 o 
   6   4   4    81929.96    80298.13    855.46 o 
   8   4   4    16998.27    17026.12    313.79 o 
  10   4   4     6801.32     6691.30    246.56 o 
  12   4   4      982.57     1095.38    178.88 o 
  14   4   4     6950.20     6220.01    293.70 o 
  16   4   4     1271.29      984.55    274.93 o 
  18   4   4     4740.96     4855.01    410.42 o 
  20   4   4    11007.14    10910.45   1067.72 o 
 -23   5   4     8841.95     8416.14    651.92 o 
 -21   5   4     3528.24     3585.51    492.05 o 
 -19   5   4      519.07      619.82    261.70 o 
 -17   5   4      235.39      298.47    184.41 o 
 -15   5   4     8375.39     8686.40    258.15 o 
 -13   5   4     9155.94     9027.64    250.62 o 
 -11   5   4    27350.59    26368.26    376.86 o 
  -9   5   4    25432.30    25740.10    383.05 o 
  -7   5   4     2109.23     1999.95    122.81 o 
  -5   5   4     1185.70     1440.17    115.90 o 
  -3   5   4     2005.86     2349.27    108.51 o 
  -1   5   4     1877.76     1665.75     95.59 o 
   1   5   4     6500.68     6263.53    143.28 o 
   3   5   4     4083.12     3822.58    153.28 o 
   5   5   4       84.17       29.08     94.48 o 
   7   5   4     6672.12     6506.41    195.76 o 
   9   5   4    46559.39    44078.45    620.96 o 
  11   5   4     8668.84     8171.49    286.78 o 
  13   5   4      727.19      704.12    195.35 o 
  15   5   4     1215.10      991.17    219.43 o 
  17   5   4     3750.69     3349.60    351.37 o 
  19   5   4     1578.05     1086.65    401.56 o 
 -22   6   4        1.18     -301.60    416.94 o 
 -20   6   4     4348.18     4795.91    484.95 o 
 -18   6   4       27.37      454.06    204.68 o 
 -16   6   4    10186.37     9536.75    323.97 o 
 -14   6   4      293.55      127.07    177.51 o 
 -12   6   4       40.09      -85.72    130.08 o 
 -10   6   4     2958.29     3393.09    175.46 o 
  -8   6   4    19726.36    18775.95    312.53 o 
  -6   6   4    15052.08    15306.11    268.61 o 
  -4   6   4      240.27      192.52     95.80 o 
  -2   6   4    53529.42    52253.36    570.78 o 
   0   6   4    77119.58    74300.12    764.09 o 
   2   6   4    19688.00    19205.66    288.95 o 
   4   6   4      309.78      297.36    103.32 o 
   6   6   4      138.18      109.04    119.60 o 
   8   6   4       52.35     -101.36    128.68 o 
  10   6   4    12945.79    13460.60    355.10 o 
  12   6   4    19949.22    19651.05    501.22 o 
  14   6   4      787.71     1261.30    224.72 o 
  16   6   4     1549.95     1385.78    241.92 o 
  18   6   4     2340.25     2339.33    438.17 o 
 -21   7   4     1151.11      424.44    642.71 o 
 -19   7   4    12990.38    13528.16    627.83 o 
 -17   7   4       18.33     -150.33    220.15 o 
 -15   7   4     6185.99     5419.77    364.45 o 
 -13   7   4       38.30      310.70    192.12 o 
 -11   7   4     2921.45     2801.50    205.06 o 
  -9   7   4    15637.75    15141.73    321.27 o 
  -7   7   4    78783.31    73934.84    859.03 o 
  -5   7   4     7401.39     7521.46    197.15 o 
  -3   7   4     5109.69     4614.21    162.08 o 
  -1   7   4      238.55       41.82    101.00 o 
   1   7   4     1553.39     1807.56    128.29 o 
   3   7   4       21.58      166.83    113.14 o 
   5   7   4      939.54     1122.52    136.17 o 
   7   7   4    81290.39    78289.47   1061.78 o 
   9   7   4     3707.55     3561.09    208.26 o 
  11   7   4     9754.54     9887.11    424.84 o 
  13   7   4       40.84     -120.61    194.34 o 
  15   7   4       20.83     -168.01    211.75 o 
  17   7   4      774.93      935.89    391.47 o 
  19   7   4    17857.22    16575.59   1218.03 o 
 -20   8   4      269.28      613.12    486.97 o 
 -18   8   4     4842.25     3903.16    425.81 o 
 -16   8   4     1942.30     1891.36    267.99 o 
 -14   8   4      282.79      270.29    208.36 o 
 -12   8   4     8553.09     8075.64    322.50 o 
 -10   8   4       41.47       14.95    176.12 o 
  -8   8   4    57584.15    58187.13    793.41 o 
  -6   8   4     7094.77     7100.34    223.61 o 
  -4   8   4        6.95      -50.97    119.43 o 
  -2   8   4     9967.85    10274.08    267.87 o 
   0   8   4    25259.07    23376.82    369.23 o 
   2   8   4    27011.26    26111.44    469.83 o 
   4   8   4      624.88      828.49    140.08 o 
   6   8   4        7.31       66.70    133.54 o 
   8   8   4    23178.41    23121.63    445.34 o 
  10   8   4       40.78      215.54    189.30 o 
  12   8   4      251.98      -55.80    203.66 o 
  14   8   4     3853.09     3680.64    299.26 o 
  16   8   4     8331.02     7789.31    548.30 o 
  18   8   4     2489.58     1249.13    627.16 o 
 -19   9   4     5763.71     5665.14    881.13 o 
 -17   9   4       60.34     -186.59    575.33 o 
 -15   9   4     1440.48     1727.49    338.04 o 
 -13   9   4     1050.83      978.14    235.30 o 
 -11   9   4     5258.41     5664.28    294.62 o 
  -9   9   4      662.88      381.13    194.34 o 
  -7   9   4      820.10      788.84    183.87 o 
  -5   9   4     9585.66     9302.49    302.09 o 
  -3   9   4    41677.67    40174.21    560.91 o 
  -1   9   4      940.65      916.50    156.64 o 
   1   9   4      526.47      454.76    137.16 o 
   3   9   4     7377.71     7107.00    254.20 o 
   5   9   4     1000.31     1060.98    161.64 o 
   7   9   4      489.62      419.96    164.34 o 
   9   9   4     6027.51     6116.31    300.10 o 
  11   9   4    28833.28    28048.25    596.33 o 
  13   9   4        0.59      107.32    254.41 o 
  15   9   4     3404.23     2757.62    419.06 o 
  17   9   4     4812.12     5869.57    977.02 o 
 -18  10   4      134.96      301.39    489.64 o 
 -16  10   4     2320.49     1395.56    425.73 o 
 -14  10   4     3617.23     3434.14    292.68 o 
 -12  10   4    20464.09    19656.26    566.36 o 
 -10  10   4      969.68      646.83    222.36 o 
  -8  10   4     5869.12     5796.69    316.17 o 
  -6  10   4    10007.54     9758.71    371.18 o 
  -4  10   4    12095.15    11657.95    389.95 o 
  -2  10   4     2973.05     2746.09    222.97 o 
   0  10   4     2526.07     2733.56    218.71 o 
   2  10   4       39.31       12.49    144.92 o 
   4  10   4       43.19      -74.21    147.62 o 
   6  10   4      246.31      194.35    167.36 o 
   8  10   4     4330.11     4094.61    267.41 o 
  10  10   4     1330.59     1258.21    248.85 o 
  12  10   4     2027.10     2944.43    420.35 o 
  14  10   4      188.45      670.37    404.28 o 
 -15  11   4     5748.66     6766.24   1128.29 o 
 -13  11   4       14.83       42.46    247.32 o 
 -11  11   4       18.57     -222.67    222.67 o 
  -9  11   4     4459.94     5396.13    342.97 o 
  -7  11   4     1133.11     1075.36    230.32 o 
  -5  11   4      826.88      514.31    209.68 o 
  -3  11   4     8155.44     8514.98    440.38 o 
  -1  11   4     3549.93     3370.68    262.43 o 
   1  11   4    15169.12    15094.05    455.92 o 
   3  11   4     4828.61     5215.60    339.99 o 
   5  11   4     2486.48     2516.57    259.37 o 
   7  11   4     6362.02     6014.40    602.08 o 
   9  11   4     2413.14     2834.50    318.04 o 
  11  11   4      240.15     -400.30    400.30 o 
  13  11   4      103.56     -247.60    409.61 o 
 -14  12   4       28.72        2.90    415.89 o 
 -12  12   4      271.38      -33.79    479.07 o 
 -10  12   4     9756.14     9923.17    453.15 o 
  -8  12   4     2014.25     3333.46    354.54 o 
  -6  12   4    13821.70    14083.98    495.93 o 
  -4  12   4      140.12      598.40    225.61 o 
  -2  12   4      315.95      591.13    219.90 o 
   0  12   4        2.89      167.48    209.09 o 
   2  12   4      266.41       12.07    211.62 o 
   4  12   4    19001.96    20700.43    628.58 o 
   6  12   4    11814.49    12828.36    656.85 o 
   8  12   4     7359.72     7884.83   1622.31 o 
  10  12   4     2835.08     3090.08    552.84 o 
 -11  13   4     3407.51     2951.85    940.73 o 
  -9  13   4     9908.84    10952.59    901.50 o 
  -7  13   4     1602.47     1874.63    347.79 o 
  -5  13   4      439.41      799.24    257.92 o 
  -3  13   4     8303.30     8400.08    509.85 o 
  -1  13   4      634.33      619.41    270.34 o 
   1  13   4     9243.64     9590.96    513.30 o 
   3  13   4     6609.36     8028.86    764.51 o 
   5  13   4      400.47     -125.18    423.30 o 
   7  13   4     3833.55     4210.17    585.17 o 
   9  13   4     2790.98     2649.66    553.47 o 
  -6  14   4     4974.78     5875.72    578.51 o 
  -4  14   4      433.10      513.41    393.10 o 
  -2  14   4      698.26     1313.42    509.08 o 
   0  14   4    41856.61    42574.07   2218.37 o 
   2  14   4      464.21      -59.51    434.65 o 
   4  14   4      575.41      933.54    493.76 o 
 -23   1   5     1276.87     1488.57    506.01 o 
 -21   1   5      408.40      281.54    198.11 o 
 -19   1   5    12843.68    13884.88    389.69 o 
 -17   1   5      655.24      574.24    170.27 o 
 -15   1   5        2.86       50.40    152.67 o 
 -13   1   5     5852.83     6070.20    237.87 o 
 -11   1   5     1032.86     1288.37    152.35 o 
  -9   1   5   202506.81   219114.27   2452.10 o 
  -7   1   5      164.59      -22.00     71.35 o 
  -5   1   5   261234.03   286006.47   2940.36 o 
  -3   1   5    36038.32    36871.20    401.27 o 
  -1   1   5     2176.17     2513.35     97.77 o 
   1   1   5     2393.77     2637.77     95.35 o 
   3   1   5    12863.34    12099.64    295.48 o 
   5   1   5    30734.21    32152.68    449.56 o 
   7   1   5     8681.25     8174.76    216.82 o 
   9   1   5     1957.12     2064.51    151.99 o 
  11   1   5     4655.69     5056.89    248.08 o 
  13   1   5     1062.20     1026.47    235.33 o 
  15   1   5       48.35      -92.93    266.33 o 
  17   1   5       11.65     -240.87    240.87 o 
  19   1   5    15336.92    15393.99    639.44 o 
  21   1   5     5402.20     4224.23    896.68 o 
 -24   2   5      409.47      381.04    589.44 o 
 -22   2   5    12788.42    12797.29    449.56 o 
 -20   2   5      407.31      374.83    182.37 o 
 -18   2   5    56542.33    57107.15    839.35 o 
 -16   2   5      572.85      487.93    167.19 o 
 -14   2   5       63.00       53.35    144.80 o 
 -12   2   5    96064.59   101831.98   1242.95 o 
 -10   2   5     2931.67     3071.39    140.32 o 
  -8   2   5     6686.08     7264.19    268.26 o 
  -6   2   5     4639.43     4263.19    143.72 o 
  -4   2   5    22567.86    21100.18    257.81 o 
  -2   2   5    34082.84    33477.32    379.64 o 
   0   2   5   144579.78   141584.11   1265.76 o 
   2   2   5     5603.97     5162.45    103.92 o 
   4   2   5    54044.25    58810.76    599.87 o 
   6   2   5    68064.70    68932.92    860.47 o 
   8   2   5     2272.13     2280.28    181.46 o 
  10   2   5    19236.32    18312.19    412.42 o 
  12   2   5    27025.64    26013.62    630.02 o 
  14   2   5     7005.20     6954.57    403.13 o 
  16   2   5      345.93       93.47    315.67 o 
  18   2   5     5588.00     5845.41    460.64 o 
  20   2   5      367.97     -476.85    647.89 o 
 -23   3   5      291.88      298.17    313.47 o 
 -21   3   5     3362.52     3423.52    284.86 o 
 -19   3   5     1002.11     1008.47    197.24 o 
 -17   3   5      668.23      885.75    157.34 o 
 -15   3   5    19515.80    19077.10    389.65 o 
 -13   3   5    21588.09    21821.66    382.57 o 
 -11   3   5       92.87      185.02    109.84 o 
  -9   3   5     8023.69     8287.18    269.12 o 
  -7   3   5     2590.13     2868.12    136.42 o 
  -5   3   5      937.11      917.90     83.28 o 
  -3   3   5     5977.42     5456.15    146.82 o 
  -1   3   5    29104.72    26568.37    271.32 o 
   1   3   5    71892.22    74817.27    667.88 o 
   3   3   5     5714.60     5086.84    116.35 o 
   5   3   5      325.21      376.58     76.31 o 
   7   3   5    32857.72    32688.50    427.37 o 
   9   3   5     2148.68     2053.92    133.65 o 
  11   3   5     4814.66     4371.97    262.86 o 
  13   3   5     3099.48     2772.82    276.01 o 
  15   3   5     9302.51     8332.49    424.09 o 
  17   3   5    12580.89    12094.83    729.01 o 
  19   3   5       39.32     -317.09    363.39 o 
  21   3   5      714.35      590.87    710.09 o 
 -22   4   5    13388.42    14674.07    879.44 o 
 -20   4   5     1096.08     1523.89    257.04 o 
 -18   4   5     1176.58      985.59    171.73 o 
 -16   4   5     1091.73     1032.99    157.00 o 
 -14   4   5       17.28       -8.61    127.56 o 
 -12   4   5     1151.64     1068.98    119.24 o 
 -10   4   5      195.03      220.37    120.56 o 
  -8   4   5    34228.15    33461.73    431.11 o 
  -6   4   5      169.96       41.92     87.58 o 
  -4   4   5     7308.99     6746.50    161.39 o 
  -2   4   5    22120.89    24531.08    273.29 o 
   0   4   5     4577.72     4305.12    103.98 o 
   2   4   5    14491.12    15887.74    208.38 o 
   4   4   5      130.08      149.31     82.70 o 
   6   4   5    22411.12    21392.89    341.28 o 
   8   4   5     4061.27     4128.98    179.93 o 
  10   4   5      447.51      223.51    139.84 o 
  12   4   5     1221.55     1317.44    189.00 o 
  14   4   5      215.93     -195.86    212.19 o 
  16   4   5    15804.99    14972.40    581.71 o 
  18   4   5     8095.26     7816.56    475.36 o 
  20   4   5     6285.98     4120.57    834.48 o 
 -23   5   5      183.54     -109.86    426.86 o 
 -21   5   5     6797.95     5695.98    583.53 o 
 -19   5   5      281.87      261.85    205.81 o 
 -17   5   5     2781.76     2608.46    187.35 o 
 -15   5   5     5531.99     5472.53    214.41 o 
 -13   5   5     9758.72     9345.39    354.90 o 
 -11   5   5     5093.65     5072.28    201.84 o 
  -9   5   5    35853.41    36457.83    478.31 o 
  -7   5   5     4173.12     3969.67    154.51 o 
  -5   5   5     1236.14     1215.56    108.90 o 
  -3   5   5    44913.79    42946.97    475.03 o 
  -1   5   5    20258.53    19677.24    257.41 o 
   1   5   5      415.94      570.87     82.06 o 
   3   5   5    14516.74    14431.98    242.23 o 
   5   5   5     1783.46     1743.82    123.23 o 
   7   5   5     6912.02     6000.02    202.10 o 
   9   5   5    34212.43    33790.31    539.02 o 
  11   5   5    15759.62    16040.60    439.66 o 
  13   5   5     8014.00     7473.54    319.74 o 
  15   5   5     2922.77     2676.21    492.74 o 
  17   5   5     1418.17     1469.52    437.18 o 
  19   5   5      117.02       -3.96    489.80 o 
 -22   6   5      417.70      206.03    482.03 o 
 -20   6   5     3267.18     3231.66    407.99 o 
 -18   6   5      323.19      120.49    223.42 o 
 -16   6   5     8510.41     8241.78    365.09 o 
 -14   6   5       25.40     -142.70    142.70 o 
 -12   6   5    22082.68    22151.75    478.80 o 
 -10   6   5        8.38     -122.53    122.53 o 
  -8   6   5     2406.76     2376.39    150.19 o 
  -6   6   5     6714.55     6338.05    227.16 o 
  -4   6   5    51814.59    49307.46    552.68 o 
  -2   6   5    67944.68    63742.69    671.73 o 
   0   6   5    41374.90    40406.09    467.87 o 
   2   6   5     6756.88     6599.01    172.97 o 
   4   6   5    14294.64    13815.59    254.17 o 
   6   6   5      172.88      248.28    122.94 o 
   8   6   5        0.69      -67.43    146.34 o 
  10   6   5      915.03      738.97    170.23 o 
  12   6   5    13948.29    13916.60    544.33 o 
  14   6   5        3.08      182.54    194.47 o 
  16   6   5     1868.80     2112.34    344.96 o 
  18   6   5      859.12      647.89    642.71 o 
 -21   7   5        9.68      338.08    857.80 o 
 -19   7   5      347.51      551.47    274.52 o 
 -17   7   5     1064.28     1156.62    249.41 o 
 -15   7   5    10418.51     9722.71    386.17 o 
 -13   7   5     5721.80     5308.54    272.20 o 
 -11   7   5      388.76      479.86    145.95 o 
  -9   7   5       92.41       20.39    122.45 o 
  -7   7   5      219.94      291.89    124.57 o 
  -5   7   5       30.89      -66.33    109.55 o 
  -3   7   5    30708.45    29556.48    393.91 o 
  -1   7   5      560.57      531.09    107.70 o 
   1   7   5    22411.57    21508.82    320.58 o 
   3   7   5    16086.02    15460.55    378.49 o 
   5   7   5     2202.40     2016.03    147.31 o 
   7   7   5        6.69       -3.86    131.50 o 
   9   7   5     1966.10     1984.05    182.18 o 
  11   7   5      292.17      143.73    191.68 o 
  13   7   5     4173.30     3877.07    284.77 o 
  15   7   5    10245.04    10038.92    437.25 o 
  17   7   5      239.02      181.41    616.79 o 
 -20   8   5      279.23      326.54    590.87 o 
 -18   8   5     4646.55     4935.44    375.95 o 
 -16   8   5     9189.42     8551.78    425.29 o 
 -14   8   5       54.77      -26.12    218.04 o 
 -12   8   5     9741.42     9397.86    464.86 o 
 -10   8   5      163.31       92.24    178.15 o 
  -8   8   5     5359.27     5382.74    248.11 o 
  -6   8   5     8031.91     7598.02    235.89 o 
  -4   8   5      733.62      822.92    133.60 o 
  -2   8   5    67081.20    63134.79    766.85 o 
   0   8   5    19092.54    17655.76    321.51 o 
   2   8   5     1495.32     1593.64    142.97 o 
   4   8   5     6236.56     6554.18    224.85 o 
   6   8   5     4383.80     4447.77    215.94 o 
   8   8   5     9805.68     9824.89    307.75 o 
  10   8   5        3.93     -119.01    175.15 o 
  12   8   5     2209.60     2189.18    255.36 o 
  14   8   5       39.24       73.33    240.45 o 
  16   8   5     2472.62     3559.64    407.26 o 
 -19   9   5     3788.63     3783.67    803.38 o 
 -17   9   5      194.88       93.15    772.28 o 
 -15   9   5    12676.68    13047.86    567.23 o 
 -13   9   5     2121.95     2045.04    301.20 o 
 -11   9   5    12436.59    11262.41    421.41 o 
  -9   9   5     1643.99     1508.61    206.57 o 
  -7   9   5      647.07      765.03    179.85 o 
  -5   9   5     4581.23     4680.49    209.35 o 
  -3   9   5    24889.08    24597.70    416.23 o 
  -1   9   5     3030.77     2913.55    175.01 o 
   1   9   5      636.91      626.37    145.92 o 
   3   9   5     4306.07     4416.18    219.30 o 
   5   9   5      191.20      223.49    149.81 o 
   7   9   5       17.18      167.09    156.82 o 
   9   9   5    19830.01    19492.52    489.40 o 
  11   9   5       36.50      -19.99    209.11 o 
  13   9   5     1792.44     1668.27    317.16 o 
  15   9   5     6985.65     7382.60    754.14 o 
 -18  10   5      105.55      185.87    715.27 o 
 -16  10   5       67.21     -330.81    368.83 o 
 -14  10   5      632.39      125.87    244.53 o 
 -12  10   5     6396.11     6677.52    366.01 o 
 -10  10   5     9625.75    10161.04    408.02 o 
  -8  10   5     1942.91     2705.45    263.58 o 
  -6  10   5     5557.15     5443.57    296.90 o 
  -4  10   5     3693.20     3697.94    243.69 o 
  -2  10   5     6117.73     5987.77    309.95 o 
   0  10   5    20505.27    20418.84    418.52 o 
   2  10   5     1569.56     1592.16    199.30 o 
   4  10   5      153.42     -101.72    152.44 o 
   6  10   5     5947.83     5450.48    281.08 o 
   8  10   5    43474.81    41904.29    808.02 o 
  10  10   5     4916.90     4758.85    351.96 o 
  12  10   5      998.23      885.51    322.85 o 
  14  10   5        9.18      -76.89    353.32 o 
 -15  11   5      411.36      793.76    498.57 o 
 -13  11   5     1880.54     2442.55    344.53 o 
 -11  11   5     2309.01     2134.39    351.07 o 
  -9  11   5    14174.92    14597.08    496.91 o 
  -7  11   5       59.59     -205.42    205.42 o 
  -5  11   5      209.18      234.99    201.63 o 
  -3  11   5     5700.29     5732.27    316.09 o 
  -1  11   5       13.58      154.12    188.74 o 
   1  11   5    10601.09    11305.65    539.65 o 
   3  11   5     2885.86     3101.08    231.17 o 
   5  11   5      551.70      701.73    211.22 o 
   7  11   5        4.06     -223.96    223.96 o 
   9  11   5    17621.03    18532.46    607.18 o 
  11  11   5     2386.20     2467.90    357.22 o 
  13  11   5     1405.99     1895.97    767.10 o 
 -14  12   5     6476.30     7107.38    736.42 o 
 -12  12   5     1831.93     1320.27    432.81 o 
 -10  12   5     3635.23     3805.19    331.08 o 
  -8  12   5      934.19      943.08    251.46 o 
  -6  12   5      237.97      415.56    228.65 o 
  -4  12   5     5954.95     6471.04    352.51 o 
  -2  12   5     1237.97     1065.63    310.63 o 
   0  12   5       25.73       91.10    214.01 o 
   2  12   5     4241.07     4050.49    332.24 o 
   4  12   5    12669.37    13691.59    870.93 o 
   6  12   5      113.31     -316.94    316.94 o 
   8  12   5     4581.15     5546.58    790.42 o 
  10  12   5     1095.43     1393.09    483.33 o 
 -11  13   5       29.97      421.10    485.35 o 
  -9  13   5    10946.73    11765.26    725.17 o 
  -7  13   5     3066.41     3856.55    502.28 o 
  -5  13   5      856.98     1419.34    353.74 o 
  -3  13   5      108.74      785.06    272.32 o 
  -1  13   5     3011.86     3959.44    380.75 o 
   1  13   5     5102.39     5357.04    612.02 o 
   3  13   5     1495.64     1820.86    818.93 o 
   5  13   5     7740.94     7404.79    834.48 o 
   7  13   5     3541.65     3708.62    569.71 o 
  -6  14   5     1875.42     1732.92    532.49 o 
  -4  14   5     6387.51     7415.02    718.64 o 
  -2  14   5      900.20      584.41    466.76 o 
   0  14   5       45.90     1878.00   2399.78 o 
   2  14   5      786.05      658.50    472.74 o 
   4  14   5     8221.55    10755.90   2024.00 o 
 -24   0   6    11822.33    11500.25    891.50 o 
 -22   0   6       69.29      183.26    263.98 o 
 -20   0   6     5340.26     6805.19    416.62 o 
 -18   0   6     8598.00     8928.15    438.43 o 
 -16   0   6     7602.00     8475.97    403.26 o 
 -14   0   6    89104.27    89128.77   1595.25 o 
 -12   0   6     9691.63    11324.57    395.07 o 
 -10   0   6    12196.48    14359.96    721.19 o 
  -8   0   6     1407.82     1639.36    127.72 o 
  -6   0   6     8079.59     8267.44    317.20 o 
  -4   0   6   109226.91   115104.12   1932.00 o 
  -2   0   6    23113.47    25543.31    420.90 o 
   0   0   6   475011.22   481450.97   7058.53 o 
   2   0   6      397.42      377.75     77.77 o 
   4   0   6    25757.60    25801.09    431.75 o 
   6   0   6    74558.82    71482.65   1263.61 o 
   8   0   6      721.39      481.26    260.57 o 
  10   0   6      308.97      259.97    193.10 o 
  12   0   6     4469.17     3394.94    668.62 o 
  14   0   6    49605.58    46448.55   2399.78 o 
  16   0   6    43197.32    42102.89   1559.46 o 
  18   0   6        6.13       98.68    429.69 o 
 -23   1   6     5235.85     4399.60    321.97 o 
 -21   1   6       10.12      163.08    182.99 o 
 -19   1   6     6487.80     6655.24    302.44 o 
 -17   1   6      825.17      805.21    182.75 o 
 -15   1   6    12084.17    13303.06    340.08 o 
 -13   1   6    28243.07    29041.07    486.04 o 
 -11   1   6      460.77      570.02    137.84 o 
  -9   1   6    39567.28    43348.39    558.47 o 
  -7   1   6       24.46        0.68     98.40 o 
  -5   1   6   103757.66   113748.84   1280.37 o 
  -3   1   6   203947.22   204275.20   1996.42 o 
  -1   1   6    10131.26    11860.60    235.08 o 
   1   1   6      269.08       80.70     41.60 o 
   3   1   6       33.40       78.87     56.50 o 
   5   1   6     8676.95     9252.97    239.02 o 
   7   1   6     5115.91     5208.26    192.00 o 
   9   1   6     3083.96     2875.36    172.07 o 
  11   1   6     3900.15     4158.72    277.90 o 
  13   1   6      280.56      169.93    236.17 o 
  15   1   6    15577.62    16414.77    783.67 o 
  17   1   6      870.29      140.01    364.31 o 
  19   1   6       10.22      214.93    327.00 o 
 -24   2   6      348.42      -48.65    300.31 o 
 -22   2   6     8833.58     8738.52    332.51 o 
 -20   2   6     1119.67      844.14    239.07 o 
 -18   2   6     5130.79     5091.46    250.68 o 
 -16   2   6      187.25      381.37    164.54 o 
 -14   2   6       77.19      -64.13    138.48 o 
 -12   2   6    53829.17    55527.50    693.20 o 
 -10   2   6     4468.51     4515.69    150.53 o 
  -8   2   6      655.39      520.86    104.81 o 
  -6   2   6      263.24      311.01     81.90 o 
  -4   2   6    47758.39    46008.86    458.92 o 
  -2   2   6    30320.37    29803.87    323.86 o 
   0   2   6    34658.14    32760.28    410.62 o 
   2   2   6      892.48     1071.77     57.10 o 
   4   2   6    82842.65    83301.53    820.26 o 
   6   2   6    85889.20    84760.68   1122.77 o 
   8   2   6    15686.70    15339.39    500.13 o 
  10   2   6     3046.78     2901.78    222.79 o 
  12   2   6     3362.08     3621.30    277.17 o 
  14   2   6     1076.40     1427.93    256.82 o 
  16   2   6      299.77      347.23    285.07 o 
  18   2   6      284.09       93.84    338.15 o 
  20   2   6     1634.91     1181.75    746.37 o 
 -23   3   6      260.76      308.79    310.02 o 
 -21   3   6     3101.91     3221.94    237.82 o 
 -19   3   6      112.67      663.96    175.90 o 
 -17   3   6    12311.99    12295.27    329.55 o 
 -15   3   6        3.16       45.10    155.74 o 
 -13   3   6    16770.79    17379.66    353.33 o 
 -11   3   6    10520.49    11068.71    290.30 o 
  -9   3   6        1.66      110.38    113.72 o 
  -7   3   6      451.46      519.09    108.60 o 
  -5   3   6    11119.70    13436.26    210.68 o 
  -3   3   6     1348.04     1230.20     74.91 o 
  -1   3   6    22214.90    18898.26    215.67 o 
   1   3   6    44732.76    49443.66    451.84 o 
   3   3   6      792.04      868.06     66.19 o 
   5   3   6        3.98       80.51     75.22 o 
   7   3   6      876.75      993.72    115.10 o 
   9   3   6     2932.80     3011.50    201.32 o 
  11   3   6    51950.38    50254.49    960.26 o 
  13   3   6    10570.92    10272.80    437.98 o 
  15   3   6      819.33      542.49    245.84 o 
  17   3   6     2123.96     1927.12    320.28 o 
  19   3   6        0.65     -343.48    360.07 o 
 -24   4   6       89.11       62.20    523.49 o 
 -22   4   6    13938.96    15030.89    811.50 o 
 -20   4   6     7873.07     7767.53    305.37 o 
 -18   4   6    11254.74    11111.17    314.68 o 
 -16   4   6      779.42      586.14    148.08 o 
 -14   4   6     6770.49     6910.81    250.81 o 
 -12   4   6      447.77      459.43    144.26 o 
 -10   4   6    20734.93    20568.61    373.59 o 
  -8   4   6    29794.58    30277.60    449.12 o 
  -6   4   6     2546.08     2462.67    127.51 o 
  -4   4   6      323.30      310.96     73.58 o 
  -2   4   6    35491.71    35790.93    377.72 o 
   0   4   6     1184.72     1075.62     69.36 o 
   2   4   6    31571.04    29974.24    319.91 o 
   4   4   6        1.34      -81.37     81.37 o 
   6   4   6     1195.99     1166.93    104.68 o 
   8   4   6    17967.40    18241.70    438.06 o 
  10   4   6    24974.36    24940.42    478.21 o 
  12   4   6      655.61     1134.64    228.43 o 
  14   4   6       51.57      -25.10    284.47 o 
  16   4   6     1213.99     1150.37    286.01 o 
  18   4   6      822.88      351.29    379.15 o 
  20   4   6     4246.89     4193.14    844.85 o 
 -23   5   6     5380.92     4934.44    574.53 o 
 -21   5   6     1358.63      606.51    435.63 o 
 -19   5   6     5937.46     5678.59    338.38 o 
 -17   5   6     2169.40     2229.29    211.39 o 
 -15   5   6      257.27      397.02    157.04 o 
 -13   5   6      253.66      348.17    147.31 o 
 -11   5   6    26297.26    26864.27    412.41 o 
  -9   5   6    84330.70    83675.70    958.37 o 
  -7   5   6    46704.87    44437.32    539.83 o 
  -5   5   6      351.62      311.19    100.84 o 
  -3   5   6    57627.40    54696.50    579.95 o 
  -1   5   6     4207.16     4280.35    116.60 o 
   1   5   6    11723.71    11040.93    190.76 o 
   3   5   6    74290.63    72731.29    716.34 o 
   5   5   6       22.76      112.14    101.32 o 
   7   5   6    10132.20     9654.26    252.76 o 
   9   5   6     2780.57     2979.14    258.25 o 
  11   5   6    16012.28    15802.83    448.00 o 
  13   5   6      302.10      308.54    230.81 o 
  15   5   6    22895.41    20932.82    720.63 o 
  17   5   6     6401.74     5577.24    560.34 o 
  19   5   6      119.89       31.10    653.07 o 
 -22   6   6      513.98      585.34    456.80 o 
 -20   6   6     4662.13     4782.00    370.39 o 
 -18   6   6     5198.23     5666.11    340.06 o 
 -16   6   6     2294.20     2245.95    209.28 o 
 -14   6   6      869.95      819.23    166.24 o 
 -12   6   6    74162.46    74507.76    939.51 o 
 -10   6   6      420.39      623.55    138.32 o 
  -8   6   6     2846.70     2604.18    148.69 o 
  -6   6   6    53004.15    50771.92    603.42 o 
  -4   6   6     1422.86     1346.95    120.71 o 
  -2   6   6    18262.35    17366.81    270.64 o 
   0   6   6    40270.46    38327.79    448.58 o 
   2   6   6    26498.65    25256.41    341.32 o 
   4   6   6    13027.69    12845.19    252.46 o 
   6   6   6      765.89      591.78    129.18 o 
   8   6   6     6286.21     5842.79    216.46 o 
  10   6   6       67.80       63.77    168.00 o 
  12   6   6    13174.32    13489.92    427.07 o 
  14   6   6     1461.86     1673.43    290.28 o 
  16   6   6     7278.53     6965.94    501.73 o 
  18   6   6      320.85      326.54    627.16 o 
 -21   7   6    57390.52    54955.22   1652.62 o 
 -19   7   6     2214.26     1755.08    279.08 o 
 -17   7   6     1407.34     1437.48    251.95 o 
 -15   7   6     7214.06     6868.43    338.24 o 
 -13   7   6     4766.25     4874.24    241.81 o 
 -11   7   6     9241.69     9498.53    302.76 o 
  -9   7   6    11543.29    11332.92    293.16 o 
  -7   7   6     2396.00     2519.36    157.21 o 
  -5   7   6     1101.46      894.22    126.80 o 
  -3   7   6     1060.92      938.86    117.06 o 
  -1   7   6     1493.98     1572.90    123.81 o 
   1   7   6     1544.98     1637.18    133.39 o 
   3   7   6     8763.33     8611.91    225.62 o 
   5   7   6       44.93      105.82    118.87 o 
   7   7   6    24795.40    25288.54    427.23 o 
   9   7   6     1006.49     1097.17    186.10 o 
  11   7   6      404.90      398.15    194.68 o 
  13   7   6     9774.60     8901.29    492.07 o 
  15   7   6     5798.86     5816.21    548.17 o 
  17   7   6     1874.63     1544.57    673.80 o 
 -20   8   6      340.39      -51.83    596.06 o 
 -18   8   6      126.17      308.87    269.18 o 
 -16   8   6     1389.52     1163.52    273.04 o 
 -14   8   6      499.81      609.73    234.86 o 
 -12   8   6    10097.39    10173.44    385.93 o 
 -10   8   6       74.10      273.13    157.31 o 
  -8   8   6      296.03       70.33    132.07 o 
  -6   8   6     4166.46     4318.88    199.29 o 
  -4   8   6     1396.40     1655.73    148.62 o 
  -2   8   6    11857.60    11046.54    263.01 o 
   0   8   6    31236.78    30144.70    434.30 o 
   2   8   6    10899.79    10334.93    286.22 o 
   4   8   6     9114.52     9517.98    264.57 o 
   6   8   6     1776.88     1903.89    179.70 o 
   8   8   6    14866.00    15121.40    417.53 o 
  10   8   6       93.95     -148.85    173.20 o 
  12   8   6    17856.63    16416.36    544.72 o 
  14   8   6     1248.18      957.06    289.77 o 
  16   8   6     6025.17     5110.55    793.02 o 
 -19   9   6     1383.29     1583.38    498.08 o 
 -17   9   6     7182.97     7007.05    478.97 o 
 -15   9   6      981.80      461.45    255.58 o 
 -13   9   6     1353.03     1046.89    240.64 o 
 -11   9   6     1378.69     1579.22    340.58 o 
  -9   9   6     5911.06     5756.70    241.12 o 
  -7   9   6       58.81      184.12    146.79 o 
  -5   9   6      111.62      109.69    142.75 o 
  -3   9   6    12224.35    12448.23    319.79 o 
  -1   9   6       10.11      -64.14    135.60 o 
   1   9   6     4033.85     4193.98    208.20 o 
   3   9   6      932.24     1221.05    165.21 o 
   5   9   6     4995.52     4857.67    273.00 o 
   7   9   6      106.15       57.22    174.53 o 
   9   9   6     4837.45     4309.18    294.02 o 
  11   9   6    10356.27     9937.00    442.44 o 
  13   9   6    12517.76    12231.94    647.75 o 
  15   9   6     1787.10     1342.43    621.97 o 
 -18  10   6     3104.95     3073.69    573.57 o 
 -16  10   6     2839.63     2771.48    715.27 o 
 -14  10   6        1.19      251.12    240.19 o 
 -12  10   6      717.51      822.41    235.40 o 
 -10  10   6      438.98      323.34    213.94 o 
  -8  10   6     6721.39     6901.08    332.43 o 
  -6  10   6    15558.50    16702.24    503.78 o 
  -4  10   6      729.96      768.32    158.97 o 
  -2  10   6      186.11       25.90    164.32 o 
   0  10   6     1824.54     1771.56    180.28 o 
   2  10   6      867.55      835.14    166.13 o 
   4  10   6     2657.32     2903.23    219.97 o 
   6  10   6     7448.63     7180.26    364.45 o 
   8  10   6     1961.12     2218.90    284.14 o 
  10  10   6      177.66     -288.82    288.82 o 
  12  10   6     8171.38     7383.00    470.87 o 
  14  10   6      151.23      347.32    350.94 o 
 -15  11   6     7606.65     7803.29    731.97 o 
 -13  11   6     9324.77     9237.80    472.00 o 
 -11  11   6      124.50      198.78    227.40 o 
  -9  11   6     6614.81     6942.35    360.65 o 
  -7  11   6     1697.73     2140.92    253.45 o 
  -5  11   6       13.91     -147.42    187.55 o 
  -3  11   6     1173.83     1334.97    280.35 o 
  -1  11   6     6759.33     7006.79    282.37 o 
   1  11   6    13018.91    13213.51    443.72 o 
   3  11   6    11427.99    11030.18    402.41 o 
   5  11   6      896.37      817.78    245.58 o 
   7  11   6      496.33      848.34    252.96 o 
   9  11   6     4263.00     4123.78    403.46 o 
  11  11   6       19.71      248.21    309.28 o 
 -14  12   6       30.09     -124.12    603.83 o 
 -12  12   6      867.19      969.47    494.41 o 
 -10  12   6    11084.51    11143.25    535.85 o 
  -8  12   6      807.83      912.61    254.04 o 
  -6  12   6     6393.53     6911.07    370.28 o 
  -4  12   6      337.68      409.85    220.62 o 
  -2  12   6      270.53     -119.64    226.18 o 
   0  12   6       17.01      -99.12    268.42 o 
   2  12   6     2102.05     2023.36    351.05 o 
   4  12   6    13160.24    12840.15    607.69 o 
   6  12   6     4707.31     4419.38    572.73 o 
   8  12   6      229.51      -30.59    289.68 o 
  10  12   6      369.31      386.96    431.70 o 
 -11  13   6     1282.47     1474.99    533.74 o 
  -9  13   6     1648.11     1431.27    520.28 o 
  -7  13   6     1727.34     2026.06    505.61 o 
  -5  13   6    13484.98    15824.04   1352.79 o 
  -3  13   6     8257.01     8276.57    690.67 o 
  -1  13   6    14696.51    15609.42   1632.68 o 
   1  13   6      939.81     1225.95    767.10 o 
   3  13   6      639.89     1068.28    456.19 o 
   5  13   6     6121.37     5681.29    607.56 o 
   7  13   6     1008.98     1746.59    484.77 o 
  -6  14   6       46.95      454.17    466.38 o 
  -4  14   6     1222.93     1809.07    510.47 o 
  -2  14   6      230.46      546.47   1010.71 o 
   0  14   6      400.30     1236.71    490.46 o 
   2  14   6       37.94      385.66    457.95 o 
 -25   1   7      371.75      429.60    245.15 o 
 -23   1   7      890.38     1203.68    265.37 o 
 -21   1   7     6458.71     6637.29    299.08 o 
 -19   1   7     8337.14     9873.23    327.30 o 
 -17   1   7       12.84      115.29    154.90 o 
 -15   1   7     2122.59     2642.16    238.89 o 
 -13   1   7      333.37      657.12    140.73 o 
 -11   1   7    19920.87    20538.67    337.76 o 
  -9   1   7     1066.63     1702.01    227.61 o 
  -7   1   7    15624.41    19152.54    318.73 o 
  -5   1   7    33254.90    36482.65    446.27 o 
  -3   1   7    22988.53    21836.85    394.40 o 
  -1   1   7        6.20       61.31     66.73 o 
   1   1   7      902.47      959.20     58.24 o 
   3   1   7      305.56      283.19     53.48 o 
   5   1   7    27065.11    28454.41    550.24 o 
   7   1   7    50951.45    49666.67    878.79 o 
   9   1   7     2815.91     2004.35    203.40 o 
  11   1   7    23474.04    22681.62    665.29 o 
  13   1   7      138.05      185.70    237.94 o 
  15   1   7      254.20      251.70    309.06 o 
  17   1   7     2679.88     2927.87    388.03 o 
  19   1   7     2030.73     1164.08    373.13 o 
 -24   2   7    22348.25    22567.46    719.42 o 
 -22   2   7     8507.80     8821.63    409.68 o 
 -20   2   7     1456.41     1725.94    208.00 o 
 -18   2   7    10632.28    10315.20    322.08 o 
 -16   2   7    10470.05    11084.55    417.76 o 
 -14   2   7      827.56     1232.54    163.42 o 
 -12   2   7     9799.79    10272.38    266.34 o 
 -10   2   7     4310.59     4391.45    183.00 o 
  -8   2   7     1968.35     2089.30    139.16 o 
  -6   2   7       58.77       94.79     73.11 o 
  -4   2   7    24379.14    21445.57    334.30 o 
  -2   2   7    15808.32    15346.46    297.77 o 
   0   2   7     2281.17     2239.26    111.57 o 
   2   2   7       19.82       -3.60     58.39 o 
   4   2   7    46415.07    44360.44    477.81 o 
   6   2   7    97638.73    95661.28   1100.26 o 
   8   2   7    16872.66    16082.70    336.70 o 
  10   2   7    14489.19    14476.01    407.47 o 
  12   2   7     8813.83     8706.01    390.37 o 
  14   2   7      342.51      165.87    255.90 o 
  16   2   7     4919.45     4425.24    423.65 o 
  18   2   7     9514.89     8910.76    571.70 o 
 -23   3   7      779.39     1021.09    410.49 o 
 -21   3   7      458.89      268.63    187.60 o 
 -19   3   7      186.00      177.83    168.81 o 
 -17   3   7     5728.49     6231.17    255.35 o 
 -15   3   7    89267.26    93979.95   1189.26 o 
 -13   3   7     7834.62     7929.80    266.46 o 
 -11   3   7     1277.01     1137.03    151.87 o 
  -9   3   7    12030.02    12050.47    311.17 o 
  -7   3   7    15090.82    14818.34    424.64 o 
  -5   3   7    34245.82    37168.34    413.08 o 
  -3   3   7    44553.49    41500.00    412.62 o 
  -1   3   7    12361.08    10716.15    166.31 o 
   1   3   7    83265.18    84752.33    817.54 o 
   3   3   7    65115.46    65353.19    682.28 o 
   5   3   7     4767.64     4613.80    146.40 o 
   7   3   7    12202.17    11688.13    364.60 o 
   9   3   7      202.03      290.84    164.04 o 
  11   3   7     7829.90     7792.81    361.26 o 
  13   3   7      186.10     -119.02    204.93 o 
  15   3   7     3341.01     3119.91    338.94 o 
  17   3   7      192.47      -53.78    265.46 o 
  19   3   7     4782.37     5271.22    901.86 o 
 -24   4   7      990.97     1292.12    450.88 o 
 -22   4   7    10236.61    11454.43    720.17 o 
 -20   4   7     2860.52     2402.28    247.54 o 
 -18   4   7     1458.64     1476.58    204.30 o 
 -16   4   7     1093.85     1340.19    178.16 o 
 -14   4   7     1658.49     1329.77    175.06 o 
 -12   4   7       12.26       94.55    136.54 o 
 -10   4   7     2154.24     2365.98    169.43 o 
  -8   4   7    61912.75    63533.24    788.00 o 
  -6   4   7   112084.17   110345.12   1184.52 o 
  -4   4   7      813.48     1179.42     83.13 o 
  -2   4   7    23792.13    25741.28    292.32 o 
   0   4   7    35214.90    34041.88    343.03 o 
   2   4   7       54.96       54.00     62.59 o 
   4   4   7    10190.48    10033.91    180.56 o 
   6   4   7     4050.97     3896.43    131.48 o 
   8   4   7    32445.76    31780.08    562.26 o 
  10   4   7     3060.86     2986.51    258.82 o 
  12   4   7    31948.56    30253.19    714.73 o 
  14   4   7       63.62      -69.92    219.41 o 
  16   4   7      470.50      710.30    281.89 o 
  18   4   7      539.37      715.27    663.44 o 
 -23   5   7     3147.23     3966.70    542.27 o 
 -21   5   7     9512.38     9898.30    688.99 o 
 -19   5   7      903.26      626.62    197.50 o 
 -17   5   7    15926.62    15485.42    417.05 o 
 -15   5   7      312.25      378.69    156.79 o 
 -13   5   7      611.50      792.74    152.92 o 
 -11   5   7     2265.33     2456.07    169.23 o 
  -9   5   7     7066.61     6563.55    195.36 o 
  -7   5   7      376.27      255.61    143.54 o 
  -5   5   7      283.05      284.35     97.97 o 
  -3   5   7     6571.80     6060.93    153.81 o 
  -1   5   7      887.16      849.69     81.23 o 
   1   5   7    12743.82    13109.07    198.59 o 
   3   5   7     5567.77     5355.29    154.30 o 
   5   5   7      584.86      772.55    109.23 o 
   7   5   7      166.01      152.51    118.94 o 
   9   5   7     5803.70     5945.20    256.29 o 
  11   5   7    10558.72    10006.02    723.82 o 
  13   5   7      108.69     -200.31    218.80 o 
  15   5   7    14596.90    14620.50    650.70 o 
  17   5   7     4304.14     3555.61    782.65 o 
  19   5   7     7668.67     6924.64    969.24 o 
 -22   6   7       44.35      -93.30    596.06 o 
 -20   6   7     2647.24     1865.39    312.92 o 
 -18   6   7     4491.20     4217.82    256.09 o 
 -16   6   7     2840.98     2649.28    217.78 o 
 -14   6   7     2408.23     2545.71    222.18 o 
 -12   6   7       56.75      -92.71    139.35 o 
 -10   6   7      675.44      538.74    138.46 o 
  -8   6   7      183.48        6.22    116.34 o 
  -6   6   7    16421.23    15770.29    288.33 o 
  -4   6   7      662.81      427.80    108.35 o 
  -2   6   7    39189.82    37414.34    443.09 o 
   0   6   7     1355.53     1391.11    107.96 o 
   2   6   7    13414.67    12653.06    234.48 o 
   4   6   7     2733.78     2764.95    137.13 o 
   6   6   7     2172.12     2060.36    152.61 o 
   8   6   7      595.12      426.76    140.27 o 
  10   6   7     1596.74     1828.33    202.22 o 
  12   6   7     1525.66     1150.20    253.70 o 
  14   6   7     6097.21     5213.86    428.78 o 
  16   6   7      561.28     1663.78    673.80 o 
  18   6   7      220.74     -253.97    647.89 o 
 -21   7   7        0.93     -554.59    554.59 o 
 -19   7   7    14439.23    14188.08    572.80 o 
 -17   7   7     3016.93     2973.90    313.43 o 
 -15   7   7       15.97      -50.80    178.05 o 
 -13   7   7     2149.33     2294.38    346.83 o 
 -11   7   7     3962.08     3911.56    211.90 o 
  -9   7   7     4103.61     4190.38    195.72 o 
  -7   7   7      355.28      196.27    123.37 o 
  -5   7   7      764.38      960.80    129.22 o 
  -3   7   7     4953.87     4889.07    174.78 o 
  -1   7   7    43985.07    39970.01    481.57 o 
   1   7   7    37267.91    35509.38    467.24 o 
   3   7   7    20389.03    19920.83    334.18 o 
   5   7   7      201.89      261.81    121.02 o 
   7   7   7       12.80       98.47    140.89 o 
   9   7   7      963.51     1005.77    210.10 o 
  11   7   7      139.87      178.51    218.50 o 
  13   7   7      114.49      571.73    346.59 o 
  15   7   7       61.78     -559.78    559.78 o 
  17   7   7     3995.21     5867.28    865.58 o 
 -20   8   7       52.18      530.90    505.35 o 
 -18   8   7      471.05      -52.05    291.69 o 
 -16   8   7      620.63      637.91    232.63 o 
 -14   8   7      214.11      337.68    179.90 o 
 -12   8   7    10931.01    10385.05    350.53 o 
 -10   8   7      141.71      238.12    156.42 o 
  -8   8   7     4144.15     4201.23    200.58 o 
  -6   8   7     2643.82     2506.07    169.44 o 
  -4   8   7      514.32      353.99    153.32 o 
  -2   8   7    35678.34    33675.66    502.44 o 
   0   8   7      751.72      779.01    128.73 o 
   2   8   7    17359.07    16624.59    318.59 o 
   4   8   7       82.30      157.67    134.23 o 
   6   8   7     1060.75     1146.61    180.68 o 
   8   8   7      120.30      139.15    170.61 o 
  10   8   7      111.24       11.58    225.02 o 
  12   8   7    15844.67    15347.57    790.76 o 
  14   8   7     5050.15     5359.34    787.83 o 
  16   8   7      844.48      839.66    653.07 o 
 -19   9   7     5848.31     5621.04    629.87 o 
 -17   9   7    13954.50    13831.16    660.31 o 
 -15   9   7     4190.99     3620.66    406.80 o 
 -13   9   7      893.87      902.95    279.07 o 
 -11   9   7     9767.10     9112.31    436.17 o 
  -9   9   7     3406.22     3464.43    213.55 o 
  -7   9   7      257.35      170.01    151.40 o 
  -5   9   7     2147.95     2095.98    177.95 o 
  -3   9   7    11406.21    11277.49    308.93 o 
  -1   9   7     4381.70     4416.41    212.00 o 
   1   9   7       53.51      -41.61    137.02 o 
   3   9   7    50768.00    50563.17    999.05 o 
   5   9   7     2115.85     2396.76    209.56 o 
   7   9   7        3.75       70.36    188.04 o 
   9   9   7      169.38       88.99    224.79 o 
  11   9   7     9157.99     9284.72    432.29 o 
  13   9   7     1624.17     1655.93    367.81 o 
  15   9   7      990.67     -274.70    580.51 o 
 -18  10   7     4266.66     3531.74    491.72 o 
 -16  10   7      475.73      378.23    468.54 o 
 -14  10   7     9057.74    10329.77    449.53 o 
 -12  10   7    11463.72    11849.13    481.30 o 
 -10  10   7     5846.45     5795.47    327.86 o 
  -8  10   7     4986.06     5060.29    324.46 o 
  -6  10   7    62606.04    61845.51   1020.57 o 
  -4  10   7     5293.17     5189.94    245.01 o 
  -2  10   7      403.05      457.44    157.98 o 
   0  10   7     3224.09     3334.82    208.90 o 
   2  10   7     9221.76     9875.43    324.46 o 
   4  10   7     1362.89     1365.20    247.55 o 
   6  10   7       84.30      -52.86    211.35 o 
   8  10   7     3685.54     3805.48    320.66 o 
  10  10   7      176.29       65.38    244.05 o 
  12  10   7     2898.68     2732.12    466.48 o 
  14  10   7     8671.06     8619.51    886.31 o 
 -15  11   7    13481.67    13933.41    907.04 o 
 -13  11   7     5693.39     5491.19    585.03 o 
 -11  11   7      573.58      500.73    347.44 o 
  -9  11   7     2656.57     3013.92    501.94 o 
  -7  11   7     2178.55     2296.68    271.42 o 
  -5  11   7     1439.31     1302.56    227.40 o 
  -3  11   7     2508.84     3108.41    223.53 o 
  -1  11   7      598.91      795.63    196.45 o 
   1  11   7    22819.01    22303.33    542.06 o 
   3  11   7    10156.13    10486.07    428.48 o 
   5  11   7      461.22      623.28    235.12 o 
   7  11   7     1936.05     2552.05    297.79 o 
   9  11   7      201.30      197.37    300.22 o 
  11  11   7      491.84      593.14    523.56 o 
 -14  12   7     3112.90     2937.04    577.78 o 
 -12  12   7     1475.23     2101.84    398.75 o 
 -10  12   7     4257.74     4003.57    421.00 o 
  -8  12   7     2692.42     2738.04    320.32 o 
  -6  12   7        8.92       -1.95    242.32 o 
  -4  12   7      138.47       91.12    259.60 o 
  -2  12   7     3276.46     2817.01    389.02 o 
   0  12   7      677.23      648.99    300.47 o 
   2  12   7      255.56      325.00    238.81 o 
   4  12   7       64.42      437.47    250.55 o 
   6  12   7     9174.54     9769.74    508.66 o 
   8  12   7       21.18       71.84    317.81 o 
  10  12   7    14618.07    16117.00    685.94 o 
 -11  13   7     1893.57     2038.89    551.14 o 
  -9  13   7     1359.34     2989.30   1067.72 o 
  -7  13   7      715.38      641.54    458.08 o 
  -5  13   7     8221.23     8127.12   1015.89 o 
  -3  13   7     2303.29     1523.29    469.08 o 
  -1  13   7     3687.17     4548.34    741.18 o 
   1  13   7     1771.77     2247.06    491.07 o 
   3  13   7       67.91     -151.14    400.70 o 
   5  13   7    10751.53    10277.74   1321.69 o 
   7  13   7       38.62      373.94    476.85 o 
  -6  14   7      621.84      754.01    481.69 o 
  -4  14   7     2061.40     2433.16    523.94 o 
  -2  14   7       22.03     -355.65    424.98 o 
   0  14   7       46.48      516.15    461.40 o 
   2  14   7        0.21      681.23    448.06 o 
 -24   0   8    17259.10    16616.63    765.57 o 
 -22   0   8     1023.11     1493.82    309.41 o 
 -20   0   8    10218.72    11460.34    603.73 o 
 -18   0   8     6534.00     7727.02    402.53 o 
 -16   0   8    78816.70    81915.54   1514.24 o 
 -14   0   8    17514.12    18956.52    544.38 o 
 -12   0   8    55680.77    57763.15   1073.10 o 
 -10   0   8      177.42      124.11    243.05 o 
  -8   0   8      798.78      233.03    221.71 o 
  -6   0   8    17333.00    16886.81   1078.79 o 
  -4   0   8     4450.63     4112.65    179.76 o 
  -2   0   8     3123.59     2915.55    106.30 o 
   0   0   8   132516.67   108955.58   1341.48 o 
   2   0   8     7508.27     8401.47    190.02 o 
   4   0   8    16991.71    17116.41    370.98 o 
   6   0   8     8249.74     8152.01    372.67 o 
   8   0   8    16102.75    15841.91    712.84 o 
  10   0   8     6700.34     6190.52    564.96 o 
  12   0   8   100315.05    94612.50   3721.47 o 
  14   0   8    29696.48    30717.33   1229.51 o 
  16   0   8     2470.30     2164.36    505.73 o 
  18   0   8     4106.94     3446.10    623.02 o 
 -25   1   8       14.90     -262.48    325.63 o 
 -23   1   8      128.34      371.10    250.52 o 
 -21   1   8      134.16      153.00    192.47 o 
 -19   1   8     1714.11     1903.77    202.62 o 
 -17   1   8      174.05      208.19    155.79 o 
 -15   1   8    12496.39    13764.25    339.00 o 
 -13   1   8    13459.74    13674.04    289.43 o 
 -11   1   8    26445.79    28517.18    488.00 o 
  -9   1   8    60193.17    63171.16    775.26 o 
  -7   1   8    24069.82    27115.88    474.60 o 
  -5   1   8    63221.10    71410.24   1001.90 o 
  -3   1   8    21462.68    20549.43    272.18 o 
  -1   1   8     5477.55     5671.09    138.06 o 
   1   1   8     4254.40     5235.34    125.43 o 
   3   1   8       20.34       20.15     58.06 o 
   5   1   8    19424.68    19480.85    403.41 o 
   7   1   8    10449.07    10105.89    335.51 o 
   9   1   8    65560.88    64719.13   1037.80 o 
  11   1   8     6983.53     6831.63    397.03 o 
  13   1   8     2229.35     2441.27    321.57 o 
  15   1   8     1411.62      887.05    419.21 o 
  17   1   8      686.38      926.78    328.61 o 
  19   1   8     1224.81      974.42    767.10 o 
 -24   2   8    15190.24    15612.53    606.54 o 
 -22   2   8      126.50     -196.86    205.17 o 
 -20   2   8     2513.21     2827.57    223.52 o 
 -18   2   8    10899.18    12135.95    341.56 o 
 -16   2   8     4468.47     4676.76    218.23 o 
 -14   2   8        2.87       35.98    163.22 o 
 -12   2   8    82232.40    82623.10   1235.26 o 
 -10   2   8       10.68        3.85    115.65 o 
  -8   2   8     7945.40     8593.55    259.33 o 
  -6   2   8    11258.24    11640.36    249.19 o 
  -4   2   8    12172.15    10395.14    185.32 o 
  -2   2   8      282.16      227.29     80.26 o 
   0   2   8     1746.19     1545.77    124.39 o 
   2   2   8     3528.72     3446.09    101.16 o 
   4   2   8    50486.91    47278.63    532.63 o 
   6   2   8     2458.32     2650.89    140.28 o 
   8   2   8    13452.08    12910.96    406.87 o 
  10   2   8     1459.75     1189.39    257.35 o 
  12   2   8      743.38      752.11    253.11 o 
  14   2   8       31.29     -241.71    241.71 o 
  16   2   8      286.71      372.42    302.24 o 
  18   2   8     7354.79     7153.32    633.30 o 
 -23   3   8     5408.11     5423.02    490.24 o 
 -21   3   8    14884.64    14938.69    464.31 o 
 -19   3   8      892.43      749.39    203.59 o 
 -17   3   8       19.16       57.65    184.44 o 
 -15   3   8    12356.84    13023.37    357.42 o 
 -13   3   8    26708.77    26436.97    480.63 o 
 -11   3   8    24122.26    24233.78    475.64 o 
  -9   3   8     4448.57     4398.66    195.48 o 
  -7   3   8     1928.95     2018.77    129.33 o 
  -5   3   8    28479.57    28624.19    361.78 o 
  -3   3   8     1362.99     1383.03     71.26 o 
  -1   3   8    27898.25    29194.44    436.30 o 
   1   3   8    54697.96    51432.16    687.91 o 
   3   3   8     6124.27     6097.89    133.38 o 
   5   3   8    29684.39    29798.08    382.10 o 
   7   3   8     4345.31     4129.47    172.89 o 
   9   3   8      869.74      846.28    192.33 o 
  11   3   8     6662.01     6912.81    351.65 o 
  13   3   8     5357.87     5652.50    409.08 o 
  15   3   8      260.41      197.50    274.82 o 
  17   3   8     4235.07     4923.76    556.02 o 
 -24   4   8     3444.43     3581.53    736.00 o 
 -22   4   8      166.14      183.45    291.11 o 
 -20   4   8      665.26      407.43    210.39 o 
 -18   4   8     3972.00     3826.37    249.42 o 
 -16   4   8      345.29      233.54    167.51 o 
 -14   4   8    11310.79    11981.14    323.59 o 
 -12   4   8      747.15      659.26    157.17 o 
 -10   4   8    10365.13    10386.27    326.82 o 
  -8   4   8    63326.80    62711.82    779.02 o 
  -6   4   8       38.61       44.94     95.11 o 
  -4   4   8       21.59       77.80     74.10 o 
  -2   4   8    15798.33    14323.33    186.63 o 
   0   4   8     4473.74     4433.40     98.16 o 
   2   4   8     7974.81     8455.84    158.64 o 
   4   4   8       68.03      125.50     88.10 o 
   6   4   8     4803.96     4622.20    172.50 o 
   8   4   8    31053.38    30222.72    595.81 o 
  10   4   8    21885.06    21352.23    558.21 o 
  12   4   8      223.97      -82.74    205.32 o 
  14   4   8    12995.96    13685.32    534.02 o 
  16   4   8      640.56      737.95    326.65 o 
  18   4   8     4474.07     4524.86    850.03 o 
 -23   5   8     2116.83     1700.06    694.54 o 
 -21   5   8      196.03      708.38    293.73 o 
 -19   5   8     6636.28     6754.31    311.81 o 
 -17   5   8    11918.99    11989.56    403.38 o 
 -15   5   8       99.98       77.93    165.32 o 
 -13   5   8    20915.89    21687.06    446.57 o 
 -11   5   8      786.29      994.15    147.62 o 
  -9   5   8    13388.79    12766.79    308.91 o 
  -7   5   8      936.09      794.63    118.08 o 
  -5   5   8      150.94      -10.11    101.91 o 
  -3   5   8    34649.97    33842.21    381.42 o 
  -1   5   8     6266.02     6464.91    162.89 o 
   1   5   8    10386.96    10846.11    170.31 o 
   3   5   8      962.04     1063.06     88.02 o 
   5   5   8       16.42      -34.76     89.18 o 
   7   5   8    13803.02    13850.72    351.02 o 
   9   5   8     9767.29     8482.62    368.24 o 
  11   5   8    20089.04    19727.05    736.53 o 
  13   5   8      735.13      732.34    250.06 o 
  15   5   8       37.32      -18.87    352.28 o 
  17   5   8     5138.12     5452.63    860.40 o 
 -22   6   8       21.45      129.58    580.51 o 
 -20   6   8     1714.93     1096.55    300.18 o 
 -18   6   8    35579.16    35984.87   1130.46 o 
 -16   6   8    14470.38    14310.55    566.18 o 
 -14   6   8      851.70     1040.93    193.01 o 
 -12   6   8    24950.51    23437.06    461.97 o 
 -10   6   8     3275.32     3313.52    199.72 o 
  -8   6   8      510.06      419.98    124.26 o 
  -6   6   8    53976.05    50756.37    605.46 o 
  -4   6   8    15014.89    14549.34    266.81 o 
  -2   6   8    23266.38    22177.77    312.35 o 
   0   6   8     1754.83     1811.02    105.53 o 
   2   6   8     6606.81     6657.70    179.95 o 
   4   6   8     2679.89     2650.31    163.31 o 
   6   6   8     4757.40     4163.24    189.43 o 
   8   6   8     3392.41     2919.46    194.91 o 
  10   6   8      173.72      277.72    209.41 o 
  12   6   8     4170.58     3894.21    369.06 o 
  14   6   8     2813.02     1889.84    473.26 o 
  16   6   8     6928.02     5545.93    855.21 o 
  18   6   8     5473.77     4239.78    850.03 o 
 -21   7   8    14490.04    12250.82    779.72 o 
 -19   7   8       70.63        0.08    235.44 o 
 -17   7   8     2079.53     1846.47    216.44 o 
 -15   7   8     6008.37     5832.96    461.10 o 
 -13   7   8      380.80      320.98    168.17 o 
 -11   7   8     1082.55     1255.39    167.62 o 
  -9   7   8     5195.37     5191.33    213.54 o 
  -7   7   8     7553.07     8014.47    230.01 o 
  -5   7   8     4977.05     4342.57    175.66 o 
  -3   7   8      187.85      -43.50    108.37 o 
  -1   7   8      241.05      240.09    103.29 o 
   1   7   8     4927.67     4822.15    175.49 o 
   3   7   8    73452.08    73412.34    857.11 o 
   5   7   8    11810.85    11496.19    294.06 o 
   7   7   8    24287.25    23956.27    457.08 o 
   9   7   8     9628.95     9991.81    360.68 o 
  11   7   8     1788.64     1682.30    375.99 o 
  13   7   8      830.32      831.88    422.08 o 
  15   7   8     1338.81     1523.83    658.26 o 
  17   7   8       23.60     -285.07    632.34 o 
 -20   8   8      774.47      768.41    394.27 o 
 -18   8   8     3258.26     2789.58    323.54 o 
 -16   8   8    28182.91    27699.38    759.48 o 
 -14   8   8     1761.57     1578.05    215.65 o 
 -12   8   8     7446.59     7358.82    334.77 o 
 -10   8   8      590.25      470.51    165.67 o 
  -8   8   8    51970.84    52601.25    873.93 o 
  -6   8   8    12923.47    12950.91    304.73 o 
  -4   8   8     3257.40     3365.20    169.17 o 
  -2   8   8    41777.45    41854.47    682.62 o 
   0   8   8     3029.68     3158.61    164.10 o 
   2   8   8    10724.08    10910.18    263.31 o 
   4   8   8      717.31      883.38    157.80 o 
   6   8   8     2069.14     2039.66    285.50 o 
   8   8   8     5488.74     5711.95    327.56 o 
  10   8   8    10506.14     9837.36    407.17 o 
  12   8   8     4362.39     4712.17    501.04 o 
  14   8   8      154.03      -98.48    575.33 o 
  16   8   8     2790.69     2368.68    725.64 o 
 -19   9   8     1633.76     1865.73    740.29 o 
 -17   9   8     4747.11     4135.59    433.25 o 
 -15   9   8    10553.69    10731.34    509.18 o 
 -13   9   8     1649.64     2095.14    212.27 o 
 -11   9   8     8889.61     8408.86    310.67 o 
  -9   9   8     1238.78     1043.35    171.28 o 
  -7   9   8       92.13       96.82    150.03 o 
  -5   9   8       55.03      -85.59    140.17 o 
  -3   9   8     8450.16     8369.32    273.53 o 
  -1   9   8     4332.78     4184.61    219.22 o 
   1   9   8     8581.67     8659.36    276.48 o 
   3   9   8     7941.53     8105.80    330.19 o 
   5   9   8     1358.24     1324.03    207.21 o 
   7   9   8      187.55      263.36    218.56 o 
   9   9   8      111.55      144.70    233.53 o 
  11   9   8      343.58      656.48    307.48 o 
  13   9   8      551.75      533.86    611.61 o 
  15   9   8     2387.49     3239.44    725.64 o 
 -18  10   8      317.63      541.64    513.13 o 
 -16  10   8       60.18       -1.86    332.16 o 
 -14  10   8      531.82      377.95    261.54 o 
 -12  10   8     8445.50     9442.40    487.50 o 
 -10  10   8       54.88     -164.38    164.38 o 
  -8  10   8     9719.19    10107.85    333.81 o 
  -6  10   8      282.21      306.76    158.82 o 
  -4  10   8     2509.66     2580.90    199.58 o 
  -2  10   8     1892.12     1905.72    186.60 o 
   0  10   8      587.84      646.59    202.00 o 
   2  10   8      838.49     1108.32    306.75 o 
   4  10   8     1975.54     1869.91    252.02 o 
   6  10   8     1081.81     1204.50    245.92 o 
   8  10   8    15605.64    15555.11    545.58 o 
  10  10   8       60.29      578.07    294.03 o 
  12  10   8      143.51     -228.06    539.04 o 
 -15  11   8    10016.32     8115.02    724.47 o 
 -13  11   8    13483.50    14341.38    659.17 o 
 -11  11   8      254.70      786.42    261.47 o 
  -9  11   8     4181.59     4263.60    313.14 o 
  -7  11   8     5504.69     5371.24    267.65 o 
  -5  11   8     2455.58     2432.75    230.83 o 
  -3  11   8    19361.78    20775.11    530.50 o 
  -1  11   8    11502.06    11771.23    445.60 o 
   1  11   8     4354.98     4801.35    398.76 o 
   3  11   8     1361.53      968.08    246.47 o 
   5  11   8      494.52      277.38    234.04 o 
   7  11   8     8343.44     9228.10    573.68 o 
   9  11   8     1920.56     2059.58    347.02 o 
  11  11   8      114.97     -134.72    298.06 o 
 -14  12   8     2380.87     2914.89    567.36 o 
 -12  12   8     1697.37     1371.47    424.64 o 
 -10  12   8      613.08     1349.56    397.01 o 
  -8  12   8     2516.88     2890.04    394.15 o 
  -6  12   8      538.14      193.12    303.67 o 
  -4  12   8     6846.88     7417.44    534.04 o 
  -2  12   8     4916.02     5088.83    323.82 o 
   0  12   8       91.64      125.82    243.98 o 
   2  12   8       65.55     -222.56    222.56 o 
   4  12   8      680.37      729.39    294.63 o 
   6  12   8     2537.41     2962.65    366.63 o 
   8  12   8     1525.07     1482.10    339.98 o 
 -11  13   8      408.35      626.08    707.49 o 
  -9  13   8    18309.52    21411.43   1586.03 o 
  -7  13   8      421.90      470.38    442.33 o 
  -5  13   8     9592.86    10293.66   1109.19 o 
  -3  13   8     1003.61      570.87    412.01 o 
  -1  13   8      266.11      168.67    395.42 o 
   1  13   8     5153.30     6411.25    886.31 o 
   3  13   8     2821.02     3298.56    500.18 o 
   5  13   8     2114.92     2555.65    495.85 o 
  -6  14   8      635.30      969.24    673.80 o 
  -4  14   8     3495.41     4271.74    723.04 o 
  -2  14   8       66.84      746.75    452.08 o 
   0  14   8     8526.60     8578.68    721.00 o 
 -25   1   9      382.82      360.47    526.09 o 
 -23   1   9    15344.70    16690.63    883.72 o 
 -21   1   9    12167.96    13718.11    452.92 o 
 -19   1   9    10002.03    10720.10    451.53 o 
 -17   1   9       24.20      -42.83    161.13 o 
 -15   1   9     5335.50     5335.36    310.90 o 
 -13   1   9      359.35      319.54    145.21 o 
 -11   1   9     1124.46     1294.42    122.57 o 
  -9   1   9    42798.40    43750.56    779.53 o 
  -7   1   9     7168.36     7321.76    221.07 o 
  -5   1   9    47071.17    54057.92    618.09 o 
  -3   1   9     3709.41     3574.24     92.26 o 
  -1   1   9     2286.34     2536.73    100.65 o 
   1   1   9      514.96      642.95     60.31 o 
   3   1   9        4.76       51.82     68.34 o 
   5   1   9    88894.00    87249.55   1249.50 o 
   7   1   9     3368.77     3160.91    219.71 o 
   9   1   9     9843.91    10076.59    443.47 o 
  11   1   9      867.61      975.54    252.63 o 
  13   1   9       15.88       34.15    240.38 o 
  15   1   9        0.92     -102.42    310.38 o 
  17   1   9       30.77     -212.73    295.19 o 
 -24   2   9      607.69      483.26    363.63 o 
 -22   2   9      144.49      366.06    238.78 o 
 -20   2   9     1506.79     1405.84    227.73 o 
 -18   2   9     9316.55    10090.46    355.52 o 
 -16   2   9      318.48      183.25    184.72 o 
 -14   2   9     1742.28     1573.35    199.69 o 
 -12   2   9    13216.09    13821.55    394.68 o 
 -10   2   9     8002.78     8371.97    391.23 o 
  -8   2   9      595.44      477.58    106.93 o 
  -6   2   9    12647.95    12874.51    272.90 o 
  -4   2   9    22807.37    22381.13    372.80 o 
  -2   2   9    15566.23    15254.41    312.07 o 
   0   2   9     1280.13     1207.47    106.62 o 
   2   2   9    40003.84    39954.90    417.34 o 
   4   2   9    31862.60    30671.81    360.21 o 
   6   2   9     3860.64     3818.96    183.34 o 
   8   2   9      136.57       81.64    153.29 o 
  10   2   9      265.30      -16.24    205.14 o 
  12   2   9     4157.69     3713.97    430.92 o 
  14   2   9        6.34      -58.61    257.98 o 
  16   2   9     8735.04     8676.36    631.41 o 
 -23   3   9      781.43      568.41    359.16 o 
 -21   3   9     2196.11     2710.32    290.70 o 
 -19   3   9      883.20      699.47    221.90 o 
 -17   3   9     1068.94     1587.98    272.95 o 
 -15   3   9      832.46      661.92    182.46 o 
 -13   3   9        7.97       25.34    142.79 o 
 -11   3   9     2134.87     2679.66    168.89 o 
  -9   3   9   105847.98   109232.52   1418.26 o 
  -7   3   9     4102.48     3589.91    132.45 o 
  -5   3   9    17426.65    19034.67    282.87 o 
  -3   3   9    14052.95    13824.29    253.46 o 
  -1   3   9     6503.32     7196.02    258.45 o 
   1   3   9    52246.58    49720.54    844.59 o 
   3   3   9    30649.64    30705.25    373.00 o 
   5   3   9     1222.00     1173.40    101.14 o 
   7   3   9        3.44      -20.13    131.44 o 
   9   3   9    60357.39    59309.50   1062.47 o 
  11   3   9     4764.00     4345.75    349.45 o 
  13   3   9     3378.29     3725.50    368.52 o 
  15   3   9    32552.41    29660.32   1053.41 o 
  17   3   9     1680.41     1399.04    525.69 o 
 -24   4   9      337.04      546.17    603.83 o 
 -22   4   9      124.93      426.73    356.43 o 
 -20   4   9    26829.33    27700.71    628.00 o 
 -18   4   9    10403.59    11275.80    534.63 o 
 -16   4   9      226.82      381.47    192.59 o 
 -14   4   9     1519.57     1598.83    172.89 o 
 -12   4   9    18449.80    18941.07    448.23 o 
 -10   4   9      126.97       73.20    132.28 o 
  -8   4   9    13469.80    12798.25    279.98 o 
  -6   4   9     1225.60     1383.03    144.41 o 
  -4   4   9      173.86      180.25     73.28 o 
  -2   4   9    10684.08    10563.57    162.60 o 
   0   4   9   155793.80   152161.05   1571.76 o 
   2   4   9     5440.77     5121.18    149.12 o 
   4   4   9     2176.41     2351.46    115.04 o 
   6   4   9     7313.50     7605.40    315.42 o 
   8   4   9    41036.08    39277.82    775.77 o 
  10   4   9      755.89     1007.81    217.51 o 
  12   4   9    10530.16    10787.67    450.37 o 
  14   4   9       46.98     -316.87    316.87 o 
  16   4   9     1072.27     1183.83    519.46 o 
 -23   5   9     4996.89     5081.82    922.59 o 
 -21   5   9     3695.08     3900.23    359.38 o 
 -19   5   9      620.58      476.76    213.43 o 
 -17   5   9     1513.90     1870.23    228.74 o 
 -15   5   9     4260.29     4265.72    255.27 o 
 -13   5   9     6584.16     6675.94    384.45 o 
 -11   5   9    66041.02    65597.98    906.17 o 
  -9   5   9     2621.19     2370.03    164.29 o 
  -7   5   9    21340.55    21213.67    331.43 o 
  -5   5   9     1012.06     1000.90    103.42 o 
  -3   5   9    50209.57    47891.29    497.99 o 
  -1   5   9      633.44      631.45     75.95 o 
   1   5   9    24514.33    24422.39    283.54 o 
   3   5   9     6479.36     6328.30    163.98 o 
   5   5   9      134.27      201.48    113.28 o 
   7   5   9    36294.06    34938.18    604.95 o 
   9   5   9     4850.61     5505.92    312.88 o 
  11   5   9     3641.74     3876.37    334.77 o 
  13   5   9     7720.24     8383.12    899.63 o 
  15   5   9      372.58     -318.65    354.62 o 
  17   5   9     8455.80     8474.39   1010.71 o 
 -22   6   9       65.75      -90.33    423.20 o 
 -20   6   9     3318.89     3470.95    267.38 o 
 -18   6   9     8732.79     8849.89    340.94 o 
 -16   6   9    13009.59    11953.72    398.42 o 
 -14   6   9      596.16      710.24    186.89 o 
 -12   6   9    40890.50    40837.07    642.81 o 
 -10   6   9     1421.51     1287.37    151.37 o 
  -8   6   9     2819.44     2497.85    153.36 o 
  -6   6   9     6316.35     5951.38    187.41 o 
  -4   6   9    16736.56    15644.92    276.40 o 
  -2   6   9    28433.18    27972.93    359.53 o 
   0   6   9     1865.05     1886.27    113.23 o 
   2   6   9    24583.93    23855.74    403.89 o 
   4   6   9    14584.35    14267.30    265.22 o 
   6   6   9     1677.38     2002.78    155.76 o 
   8   6   9     2149.94     2186.15    293.22 o 
  10   6   9       85.21      -75.91    239.89 o 
  12   6   9     2440.20     2584.94    407.21 o 
  14   6   9     2648.55     2225.90    436.25 o 
  16   6   9      471.59       41.46    658.26 o 
 -21   7   9       23.22      245.32    375.21 o 
 -19   7   9        5.71     -155.27    196.88 o 
 -17   7   9     2589.79     2724.01    253.20 o 
 -15   7   9    10259.09    10182.65    430.33 o 
 -13   7   9    10566.56    10738.18    567.76 o 
 -11   7   9     7214.33     6745.24    269.05 o 
  -9   7   9        0.71      -26.30    137.69 o 
  -7   7   9        0.12       48.75    119.46 o 
  -5   7   9      864.19      653.33    124.54 o 
  -3   7   9    17473.00    17389.22    304.68 o 
  -1   7   9     8255.15     7900.26    209.29 o 
   1   7   9      104.01      174.84    109.30 o 
   3   7   9     6610.04     6653.98    200.94 o 
   5   7   9      300.75      318.93    140.84 o 
   7   7   9       90.94      130.99    200.71 o 
   9   7   9     1730.01     1678.52    308.97 o 
  11   7   9      216.22      153.87    328.75 o 
  13   7   9     6686.03     7027.97    574.17 o 
  15   7   9     4946.17     5069.08    808.57 o 
 -20   8   9       40.19      443.02    378.35 o 
 -18   8   9      601.07      874.01    378.17 o 
 -16   8   9     2921.36     2702.64    254.20 o 
 -14   8   9      220.36      251.67    187.72 o 
 -12   8   9    24741.99    23945.16    590.92 o 
 -10   8   9      572.11      533.53    164.86 o 
  -8   8   9     7440.50     7226.47    264.95 o 
  -6   8   9      449.70      400.23    133.64 o 
  -4   8   9       16.39       72.07    119.71 o 
  -2   8   9     9783.70    10193.32    253.35 o 
   0   8   9     2811.81     2842.89    159.15 o 
   2   8   9    11428.63    10982.59    280.12 o 
   4   8   9       87.67       69.38    163.03 o 
   6   8   9      178.21     -135.29    185.89 o 
   8   8   9     3674.85     4092.18    284.80 o 
  10   8   9       25.87      -85.51    317.43 o 
  12   8   9     3454.82     3444.93    471.04 o 
  14   8   9      907.13      710.09    632.34 o 
 -19   9   9       63.45      279.38    449.68 o 
 -17   9   9     3209.37     3932.78    427.18 o 
 -15   9   9     1225.80     1563.85    225.43 o 
 -13   9   9      824.00      861.28    276.54 o 
 -11   9   9     4720.63     4397.15    250.54 o 
  -9   9   9     4067.96     4040.82    228.11 o 
  -7   9   9     6387.15     6303.06    255.14 o 
  -5   9   9      131.65       32.01    144.77 o 
  -3   9   9     3403.89     3482.17    201.52 o 
  -1   9   9     3925.17     4005.08    280.84 o 
   1   9   9     3518.21     3085.91    235.95 o 
   3   9   9      386.77      393.51    201.19 o 
   5   9   9      268.70      580.10    210.62 o 
   7   9   9    10442.59    10888.59    457.04 o 
   9   9   9     6823.76     6777.28    361.76 o 
  11   9   9     4544.48     5556.29    782.65 o 
  13   9   9     1549.91     1135.10    627.16 o 
 -18  10   9     5543.55     4689.23   1111.78 o 
 -16  10   9     1714.78     1244.81    355.82 o 
 -14  10   9      352.78      223.00    251.29 o 
 -12  10   9     1720.33     1771.37    227.03 o 
 -10  10   9    12224.16    12698.57    410.01 o 
  -8  10   9    26380.91    27390.04    558.03 o 
  -6  10   9     1379.68      997.03    185.52 o 
  -4  10   9      102.38      157.12    180.07 o 
  -2  10   9     1315.84     1356.42    208.91 o 
   0  10   9     2058.35     2468.35    277.70 o 
   2  10   9       72.56       62.93    203.46 o 
   4  10   9     1057.28     1559.28    247.53 o 
   6  10   9    14293.16    15152.99    517.48 o 
   8  10   9     2668.24     2230.88    296.69 o 
  10  10   9     4030.59     4912.92    543.14 o 
  12  10   9      196.77     -285.07    549.41 o 
 -15  11   9      288.95     -366.57    430.19 o 
 -13  11   9        2.64     -156.41    338.65 o 
 -11  11   9     2392.07     2050.20    378.08 o 
  -9  11   9     1179.78     1262.27    230.75 o 
  -7  11   9     3654.98     3390.99    270.55 o 
  -5  11   9      300.94      381.84    224.35 o 
  -3  11   9     1253.91     1389.20    245.87 o 
  -1  11   9    12061.30    12021.79    455.69 o 
   1  11   9      719.23      941.15    240.13 o 
   3  11   9      877.72     1062.76    250.12 o 
   5  11   9      374.57      459.02    237.96 o 
   7  11   9     2320.28     2367.13    346.82 o 
   9  11   9     3425.43     3636.89    387.66 o 
  11  11   9      374.86      213.14    416.61 o 
 -14  12   9       48.06      330.29    470.86 o 
 -12  12   9     8776.20     8441.42   1085.86 o 
 -10  12   9     4462.97     4416.61    562.13 o 
  -8  12   9    11713.84    12159.58   1145.47 o 
  -6  12   9     7996.50     8229.87    626.98 o 
  -4  12   9     2153.82     3107.59    298.13 o 
  -2  12   9       96.12      359.74    233.12 o 
   0  12   9    11215.28    11228.89    461.23 o 
   2  12   9      610.28      485.42    291.59 o 
   4  12   9     5888.06     6593.92    439.92 o 
   6  12   9     5473.43     5683.26    430.10 o 
   8  12   9      308.04      470.69    308.34 o 
 -11  13   9       12.06      258.58    459.66 o 
  -9  13   9    15011.35    14968.82   1352.79 o 
  -7  13   9      367.41      442.03    500.17 o 
  -5  13   9    12507.24    13014.79   1202.48 o 
  -3  13   9      409.85     -100.51    401.01 o 
  -1  13   9     1350.04     1423.70    629.75 o 
   1  13   9     1823.06     1638.73    457.73 o 
   3  13   9     1021.96     1202.95    395.71 o 
   5  13   9     1279.67     1373.70    326.65 o 
  -4  14   9     7857.27     9023.80   1088.45 o 
  -2  14   9     1428.71     2044.74    505.77 o 
 -24   0  10     3038.10     2923.27    658.26 o 
 -22   0  10     7334.98     7742.34   1193.28 o 
 -20   0  10    14636.25    16278.07    752.24 o 
 -18   0  10     4664.98     5893.62    340.14 o 
 -16   0  10     3146.55     3376.91    362.12 o 
 -14   0  10    87726.23    90634.20   1928.55 o 
 -12   0  10    88729.92    90108.13   2065.78 o 
 -10   0  10      515.01      566.52    193.62 o 
  -8   0  10      342.76      514.97    227.14 o 
  -6   0  10    18892.26    18450.06    512.26 o 
  -4   0  10      533.55      557.25     94.78 o 
  -2   0  10      796.34     1345.39    152.60 o 
   0   0  10   152380.89   156665.28   1915.28 o 
   2   0  10     9982.62     9996.30    217.05 o 
   4   0  10     8209.52     7713.30    282.55 o 
   6   0  10    20657.02    19783.80    710.98 o 
   8   0  10     4772.10     4511.59    434.29 o 
  10   0  10     2751.96     1995.21    482.03 o 
  12   0  10     6466.68     6271.56    860.40 o 
  14   0  10    11780.61    10971.38   1363.16 o 
  16   0  10    25953.28    25789.54   1216.19 o 
  18   0  10     3919.81     1000.34    782.65 o 
 -25   1  10      160.21      115.83    366.03 o 
 -23   1  10     8643.62    11032.67    523.88 o 
 -21   1  10    12686.96    14579.87    570.99 o 
 -19   1  10    15161.65    17208.40    533.56 o 
 -17   1  10        2.70     -118.26    158.66 o 
 -15   1  10     4240.91     4451.78    235.94 o 
 -13   1  10     2525.19     2726.90    152.08 o 
 -11   1  10     9897.35    10735.11    327.09 o 
  -9   1  10     7949.86     7907.27    292.11 o 
  -7   1  10    36817.03    39575.01    594.73 o 
  -5   1  10    88461.05    95063.84   1079.68 o 
  -3   1  10      172.84      102.58     58.03 o 
  -1   1  10     4235.29     4585.30    129.78 o 
   1   1  10    13462.12    13139.65    181.47 o 
   3   1  10      493.05      600.56     80.85 o 
   5   1  10    63052.80    61604.74    925.77 o 
   7   1  10     3020.90     3249.10    227.61 o 
   9   1  10     3959.95     3845.93    305.02 o 
  11   1  10     3307.43     3480.67    325.62 o 
  13   1  10    16555.42    16201.39    672.27 o 
  15   1  10     8120.71     7783.41    511.78 o 
  17   1  10     2678.45     3087.68    816.34 o 
 -24   2  10     4427.31     4693.87    610.09 o 
 -22   2  10     5632.62     6268.22    381.01 o 
 -20   2  10      722.09      717.39    235.68 o 
 -18   2  10    13101.94    14121.02    505.59 o 
 -16   2  10     3652.36     3972.59    223.83 o 
 -14   2  10      219.55      300.64    146.34 o 
 -12   2  10      860.92      693.33    141.96 o 
 -10   2  10    13882.70    15272.54    331.62 o 
  -8   2  10    13551.93    12921.48    358.56 o 
  -6   2  10    13063.22    13063.49    260.43 o 
  -4   2  10    15363.85    16171.83    246.10 o 
  -2   2  10    13778.48    14254.69    329.15 o 
   0   2  10     1199.85     1437.41    133.31 o 
   2   2  10     9916.20    10170.15    207.24 o 
   4   2  10     6542.89     6293.84    142.53 o 
   6   2  10     2792.76     2799.42    166.46 o 
   8   2  10     2709.51     2899.51    282.04 o 
  10   2  10     6521.64     6128.09    379.20 o 
  12   2  10    13375.43    13517.51    644.88 o 
  14   2  10      325.67      188.18    275.44 o 
  16   2  10    11502.09    12294.34   1342.43 o 
 -23   3  10      906.06     1111.61    572.39 o 
 -21   3  10      815.12      474.20    286.72 o 
 -19   3  10      104.16      -91.96    206.36 o 
 -17   3  10    10939.53    11384.64    369.50 o 
 -15   3  10    68284.27    68971.46   1011.98 o 
 -13   3  10     6767.43     6434.29    240.72 o 
 -11   3  10     7948.44     8188.18    289.35 o 
  -9   3  10     1168.99     1273.71    157.33 o 
  -7   3  10     7289.22     7226.53    210.86 o 
  -5   3  10    10073.97     9334.34    192.94 o 
  -3   3  10     1463.52     1548.27    128.10 o 
  -1   3  10    35981.31    37437.80    664.87 o 
   1   3  10    26574.16    25360.83    596.16 o 
   3   3  10     2816.03     2737.71    140.41 o 
   5   3  10     8638.10     8776.53    193.69 o 
   7   3  10     4393.40     3937.49    235.49 o 
   9   3  10     1222.59     1182.06    286.62 o 
  11   3  10     4313.60     4255.28    523.68 o 
  13   3  10     1216.05     1508.49    459.30 o 
  15   3  10    14817.64    15731.32   1047.89 o 
  17   3  10      293.15     -554.59    611.61 o 
 -24   4  10      845.73       64.15    297.99 o 
 -22   4  10     7406.53     7379.39    463.33 o 
 -20   4  10     3879.61     3828.17    262.47 o 
 -18   4  10     2844.97     2962.83    257.41 o 
 -16   4  10     1129.96      734.17    188.66 o 
 -14   4  10    13676.03    14119.47    374.16 o 
 -12   4  10      230.25      175.94    181.96 o 
 -10   4  10    19317.88    19168.35    408.32 o 
  -8   4  10    53715.13    52591.86    673.03 o 
  -6   4  10    66705.67    65842.05    715.07 o 
  -4   4  10        8.93       69.01     75.73 o 
  -2   4  10     2090.53     2089.59    120.25 o 
   0   4  10     2136.56     2624.01    149.11 o 
   2   4  10    29342.98    29135.46    408.37 o 
   4   4  10      484.25      539.84    101.48 o 
   6   4  10    93083.42    92990.63   1099.24 o 
   8   4  10     5388.05     5630.92    307.15 o 
  10   4  10     1945.20     2031.09    358.15 o 
  12   4  10        1.26     -277.67    277.67 o 
  14   4  10     5574.23     6383.26   1083.27 o 
  16   4  10        3.15       61.79    461.79 o 
 -23   5  10     1395.91     1295.43    325.05 o 
 -21   5  10      664.65      709.39    253.82 o 
 -19   5  10      354.71      275.55    195.70 o 
 -17   5  10     4979.60     4983.13    284.30 o 
 -15   5  10     4811.00     5116.77    293.30 o 
 -13   5  10      279.32      329.17    168.97 o 
 -11   5  10    32714.74    30798.08    528.65 o 
  -9   5  10    12377.24    11725.57    333.98 o 
  -7   5  10    13670.96    13173.76    279.54 o 
  -5   5  10      182.31      150.16     85.07 o 
  -3   5  10     1645.78     1679.97     88.53 o 
  -1   5  10    17558.50    17044.38    256.40 o 
   1   5  10      588.81      538.64     99.29 o 
   3   5  10     2586.84     2363.90    138.63 o 
   5   5  10      138.10       70.58    126.05 o 
   7   5  10     6839.33     6766.11    310.92 o 
   9   5  10     2039.95     1612.28    267.30 o 
  11   5  10     6148.49     6917.14    610.29 o 
  13   5  10    10054.93     9651.97    623.92 o 
  15   5  10     2410.94     2888.38    459.81 o 
  17   5  10      211.32     -528.68    663.44 o 
 -22   6  10     1890.79     1383.17    309.52 o 
 -20   6  10     1733.63     2021.46    245.85 o 
 -18   6  10    29112.89    29204.01    685.70 o 
 -16   6  10      420.97      544.61    196.38 o 
 -14   6  10     8656.80     8089.60    423.28 o 
 -12   6  10    14939.99    14165.15    528.94 o 
 -10   6  10      279.23      404.06    136.58 o 
  -8   6  10     2736.57     2616.88    155.82 o 
  -6   6  10      445.65      391.58    115.67 o 
  -4   6  10    11826.37    11588.38    316.12 o 
  -2   6  10    35500.39    34379.66    413.60 o 
   0   6  10       90.82       51.68    103.40 o 
   2   6  10    28515.87    27622.27    376.39 o 
   4   6  10    19747.22    19511.03    382.99 o 
   6   6  10    28304.12    28035.54    623.52 o 
   8   6  10     1896.67     1823.37    282.79 o 
  10   6  10     4462.59     5255.84    461.47 o 
  12   6  10     1790.58     1366.78    607.54 o 
  14   6  10      558.86      453.18    374.08 o 
  16   6  10     1568.92      274.70    658.26 o 
 -21   7  10    41369.67    39405.09   1322.35 o 
 -19   7  10      236.34      421.95    218.83 o 
 -17   7  10      564.27      701.87    213.69 o 
 -15   7  10     3071.77     3093.81    246.56 o 
 -13   7  10     4127.27     4328.01    255.57 o 
 -11   7  10      619.77      277.64    157.85 o 
  -9   7  10    15037.39    15300.66    325.56 o 
  -7   7  10    43247.76    42541.09    551.90 o 
  -5   7  10     1919.55     1974.93    143.44 o 
  -3   7  10    62934.79    62186.56    741.55 o 
  -1   7  10     3159.57     2914.62    209.20 o 
   1   7  10      438.76      439.30    112.36 o 
   3   7  10        9.58       28.16    137.17 o 
   5   7  10    16208.44    16362.53    408.52 o 
   7   7  10     4762.60     4553.74    346.02 o 
   9   7  10     8173.85     9137.59    573.42 o 
  11   7  10      549.01      531.67    338.27 o 
  13   7  10       56.56     -167.23    368.74 o 
  15   7  10     6475.28     6178.27    891.50 o 
 -20   8  10     2154.03     1358.39   1311.33 o 
 -18   8  10     4317.02     4354.24    331.28 o 
 -16   8  10      694.41      520.10    212.73 o 
 -14   8  10        5.65     -183.38    183.38 o 
 -12   8  10    59517.40    61018.05    944.72 o 
 -10   8  10     5458.75     5282.09    243.92 o 
  -8   8  10     5997.98     5875.16    248.91 o 
  -6   8  10      421.84      296.16    143.99 o 
  -4   8  10     2290.77     2436.66    157.46 o 
  -2   8  10     4645.11     4462.22    182.38 o 
   0   8  10     9645.83     9229.22    268.97 o 
   2   8  10    15367.88    14948.85    515.74 o 
   4   8  10      194.88       88.65    183.24 o 
   6   8  10    17561.73    18389.37    504.38 o 
   8   8  10    36823.41    35709.57    905.66 o 
  10   8  10      201.73      219.51    344.08 o 
  12   8  10     6357.88     6940.19    850.03 o 
  14   8  10      212.54     -580.51    580.51 o 
 -19   9  10      145.26     -437.95    526.09 o 
 -17   9  10       43.44      423.42    441.39 o 
 -15   9  10    11411.24    11400.05    429.21 o 
 -13   9  10     1305.09     1083.39    211.76 o 
 -11   9  10    21891.81    21391.25    738.27 o 
  -9   9  10     1975.75     2108.54    205.44 o 
  -7   9  10      231.45      312.35    156.79 o 
  -5   9  10        4.74     -142.09    142.09 o 
  -3   9  10    35406.04    34886.45    790.26 o 
  -1   9  10     8742.41     8040.58    480.82 o 
   1   9  10     2345.26     2509.77    247.05 o 
   3   9  10    27446.33    26209.42    616.01 o 
   5   9  10     1829.84     1991.61    245.44 o 
   7   9  10        7.82      117.74    214.71 o 
   9   9  10     6635.18     6327.20    485.53 o 
  11   9  10     6928.30     7168.24    870.76 o 
  13   9  10      336.66      207.32    616.79 o 
 -18  10  10       15.68     -179.46    441.83 o 
 -16  10  10     5022.72     5494.16    462.01 o 
 -14  10  10       35.56       -8.09    202.70 o 
 -12  10  10     1551.61     1651.14    229.70 o 
 -10  10  10      337.14      304.26    194.17 o 
  -8  10  10     4443.36     4261.87    288.55 o 
  -6  10  10     1248.90     1360.00    221.63 o 
  -4  10  10      273.95      567.21    254.27 o 
  -2  10  10      506.30      596.97    214.45 o 
   0  10  10      116.43      126.74    201.67 o 
   2  10  10       96.77      269.30    215.60 o 
   4  10  10     4903.54     5202.56    326.70 o 
   6  10  10     9526.72     9862.09    433.96 o 
   8  10  10      724.24      930.12    252.76 o 
  10  10  10      419.28       79.75    408.05 o 
  12  10  10     3089.48     3742.21    756.73 o 
 -15  11  10     4733.34     4827.11    607.63 o 
 -13  11  10       26.43       93.43    448.34 o 
 -11  11  10       17.70      134.41    292.81 o 
  -9  11  10      532.32      477.57    240.33 o 
  -7  11  10     8746.50     8575.58    404.58 o 
  -5  11  10     2418.38     2526.40    278.69 o 
  -3  11  10      989.01      689.27    236.58 o 
  -1  11  10    18168.96    17513.09    808.11 o 
   1  11  10     3044.12     3413.63    299.49 o 
   3  11  10    11153.38    11814.17    643.41 o 
   5  11  10      683.72     1026.15    257.99 o 
   7  11  10      902.71      888.34    311.66 o 
   9  11  10      315.28      119.14    795.61 o 
 -14  12  10      179.27      134.72    741.18 o 
 -12  12  10     4743.88     5138.17    603.64 o 
 -10  12  10     1101.96      800.50    433.37 o 
  -8  12  10     1505.52     1440.43    813.75 o 
  -6  12  10     7566.12     7734.96    488.42 o 
  -4  12  10     6966.71     7088.44    382.71 o 
  -2  12  10        0.27     -182.99    223.46 o 
   0  12  10     5287.22     5551.85    500.61 o 
   2  12  10     2963.02     2751.89    343.68 o 
   4  12  10     4767.87     4649.70    540.08 o 
   6  12  10       46.24       12.27    300.07 o 
   8  12  10     6259.64     6084.63    433.92 o 
 -11  13  10      267.98      145.13    642.71 o 
  -9  13  10      856.92     1007.58    598.65 o 
  -7  13  10       82.83      254.22    839.66 o 
  -5  13  10    10441.07    10805.84   1109.19 o 
  -3  13  10      952.20      592.66    552.00 o 
  -1  13  10     3692.77     4246.23    479.82 o 
   1  13  10       22.46      103.12    283.68 o 
   3  13  10      370.79      547.43    403.10 o 
 -25   1  11     1483.23     1870.70    523.49 o 
 -23   1  11     7247.07     7993.26    615.20 o 
 -21   1  11      402.43      433.60    202.20 o 
 -19   1  11     1224.73     1434.61    201.88 o 
 -17   1  11      644.90      570.01    169.20 o 
 -15   1  11     8920.58     9523.10    351.17 o 
 -13   1  11     2180.80     2055.93    197.60 o 
 -11   1  11    19268.45    18455.89    495.66 o 
  -9   1  11    53846.79    54296.87    848.71 o 
  -7   1  11    12876.05    12724.32    290.53 o 
  -5   1  11    39526.32    39565.92    499.09 o 
  -3   1  11     1035.70     1131.67     79.81 o 
  -1   1  11     2724.53     2728.66    116.56 o 
   1   1  11     1058.56     1121.87     80.15 o 
   3   1  11       38.96      -66.12     86.11 o 
   5   1  11    83538.70    81901.60   1185.96 o 
   7   1  11      597.38      461.14    171.39 o 
   9   1  11    42343.64    42661.89    965.33 o 
  11   1  11     9660.80     9595.68    477.67 o 
  13   1  11      809.66     1128.28    289.03 o 
  15   1  11     4615.53     4769.52    502.83 o 
  17   1  11       70.50     -274.70    653.07 o 
 -24   2  11    16887.64    16792.25    631.94 o 
 -22   2  11     9220.61    10199.92    453.10 o 
 -20   2  11     4033.19     4970.18    368.41 o 
 -18   2  11     8415.00     8708.15    327.33 o 
 -16   2  11    10932.39    11647.18    339.10 o 
 -14   2  11        2.00       42.24    138.67 o 
 -12   2  11      455.68      693.25    153.00 o 
 -10   2  11     8704.55     8713.27    435.84 o 
  -8   2  11     6480.68     6763.13    241.32 o 
  -6   2  11    73886.41    75645.25    942.99 o 
  -4   2  11    25313.33    25987.56    558.57 o 
  -2   2  11    11841.92    12578.81    319.00 o 
   0   2  11     6310.28     7114.84    309.07 o 
   2   2  11     5805.73     5931.83    169.51 o 
   4   2  11     6416.47     6743.14    199.74 o 
   6   2  11      574.18      358.47    132.75 o 
   8   2  11      133.12      166.04    199.28 o 
  10   2  11     1845.63     1601.55    262.63 o 
  12   2  11      763.58      916.63    387.52 o 
  14   2  11     9121.84     8999.75    825.41 o 
  16   2  11      195.77      627.16    741.18 o 
 -23   3  11     2162.21     1709.34    332.83 o 
 -21   3  11     6704.52     7215.19    343.70 o 
 -19   3  11     1059.72     1115.86    211.32 o 
 -17   3  11     2098.82     2447.95    219.17 o 
 -15   3  11    18551.84    19676.86    728.61 o 
 -13   3  11    27300.02    28185.21    569.70 o 
 -11   3  11      619.73      365.54    120.58 o 
  -9   3  11    19113.28    18110.76    419.48 o 
  -7   3  11     2630.09     2872.79    210.31 o 
  -5   3  11     5331.98     5235.72    183.83 o 
  -3   3  11   103846.76   101191.54   1413.31 o 
  -1   3  11    20210.64    20141.60    452.48 o 
   1   3  11    31188.83    31548.75    552.46 o 
   3   3  11    32267.05    31188.75    493.03 o 
   5   3  11     1022.02     1226.50    164.88 o 
   7   3  11    15825.41    15814.15    683.78 o 
   9   3  11     5095.22     4919.08    339.81 o 
  11   3  11      578.64      105.05    326.51 o 
  13   3  11     3473.53     3536.45    725.64 o 
  15   3  11       71.51     -366.69    420.71 o 
 -24   4  11     5985.38     6220.07    575.33 o 
 -22   4  11     8925.40     8307.40    389.42 o 
 -20   4  11      382.43      525.14    213.11 o 
 -18   4  11     8399.66     8787.92    463.11 o 
 -16   4  11     4211.26     4469.28    292.06 o 
 -14   4  11       50.59      -25.75    160.67 o 
 -12   4  11    59615.88    60232.29    901.86 o 
 -10   4  11     1358.45     1473.65    162.89 o 
  -8   4  11    21784.71    21049.52    375.76 o 
  -6   4  11    12840.71    12358.27    253.36 o 
  -4   4  11     4480.12     4132.45    145.41 o 
  -2   4  11     5784.56     6210.18    200.95 o 
   0   4  11    26143.92    26333.18    443.32 o 
   2   4  11       69.05       34.12     88.96 o 
   4   4  11      237.89      185.81    128.39 o 
   6   4  11     5908.32     6749.31    306.72 o 
   8   4  11     3042.67     2844.48    277.67 o 
  10   4  11     5747.87     6548.80    481.98 o 
  12   4  11     1009.48      947.90    434.01 o 
  14   4  11      294.07      515.80    995.16 o 
 -23   5  11       94.94      616.22    309.23 o 
 -21   5  11     1501.33     1132.48    254.66 o 
 -19   5  11     6597.01     6699.49    356.93 o 
 -17   5  11     7948.97     7751.35    356.05 o 
 -15   5  11    11393.56    11279.08    397.26 o 
 -13   5  11     1835.79     1515.13    183.29 o 
 -11   5  11    19274.85    18432.26    394.84 o 
  -9   5  11     7222.70     7798.30    258.09 o 
  -7   5  11      135.68      145.61    100.71 o 
  -5   5  11     1574.70     1632.78    110.57 o 
  -3   5  11     1983.12     1917.75    106.24 o 
  -1   5  11    13250.21    13160.73    234.27 o 
   1   5  11       15.79      149.41     90.33 o 
   3   5  11    71994.48    70229.27    908.69 o 
   5   5  11     1388.55     1465.03    157.60 o 
   7   5  11      472.28      402.91    218.54 o 
   9   5  11     6445.13     5268.81    587.82 o 
  11   5  11     8333.47     9030.10    775.09 o 
  13   5  11        6.88       80.00    434.01 o 
  15   5  11     1998.03     2648.54    614.62 o 
 -22   6  11     1065.07      463.96    285.87 o 
 -20   6  11     5618.99     5761.36    351.12 o 
 -18   6  11     4020.40     4284.03    299.12 o 
 -16   6  11     2465.90     2434.33    235.87 o 
 -14   6  11     2702.64     2730.95    268.53 o 
 -12   6  11    13188.09    12990.03    359.36 o 
 -10   6  11       15.88      -65.83    126.31 o 
  -8   6  11      288.02      307.95    120.74 o 
  -6   6  11      836.60      836.77    120.72 o 
  -4   6  11     8771.17     8353.58    201.18 o 
  -2   6  11    15194.60    15009.12    231.38 o 
   0   6  11     2264.22     2060.98    127.81 o 
   2   6  11    26126.11    24376.04    424.19 o 
   4   6  11      563.97      605.87    159.67 o 
   6   6  11     6335.16     6221.09    359.63 o 
   8   6  11        1.98      -48.91    265.26 o 
  10   6  11       57.45      272.33    299.39 o 
  12   6  11    35173.52    36395.31   1249.65 o 
  14   6  11        5.96      110.13    465.15 o 
  16   6  11     5646.54     5872.46    912.23 o 
 -21   7  11      417.89      665.45    452.77 o 
 -19   7  11     7553.83     7109.47    371.88 o 
 -17   7  11     3335.59     2768.46    305.95 o 
 -15   7  11      773.30      696.28    201.88 o 
 -13   7  11      250.89      328.55    179.56 o 
 -11   7  11       19.28       25.36    155.72 o 
  -9   7  11      744.34      693.89    139.66 o 
  -7   7  11        0.82      -27.79    117.87 o 
  -5   7  11       44.04     -104.89    110.20 o 
  -3   7  11      105.99      306.18    110.16 o 
  -1   7  11    16380.25    16344.56    297.51 o 
   1   7  11    26296.59    26919.24    426.87 o 
   3   7  11    10197.48     9564.98    410.55 o 
   5   7  11      830.47      739.98    230.30 o 
   7   7  11      183.57      322.68    236.50 o 
   9   7  11      435.40      134.98    310.03 o 
  11   7  11      285.88     1027.74    385.79 o 
  13   7  11     2422.54     1653.41    689.35 o 
  15   7  11      173.26     -269.52    627.16 o 
 -20   8  11      867.42      294.96    528.68 o 
 -18   8  11       55.00     -117.95    244.87 o 
 -16   8  11     9002.36     8364.21    555.07 o 
 -14   8  11      957.28      825.68    207.04 o 
 -12   8  11       11.29       40.42    175.89 o 
 -10   8  11     1004.57     1037.10    185.86 o 
  -8   8  11        7.10      -24.74    148.15 o 
  -6   8  11     1273.87     1355.42    169.71 o 
  -4   8  11      495.80      726.44    144.26 o 
  -2   8  11     7828.85     7503.14    244.95 o 
   0   8  11      588.30      430.17    172.81 o 
   2   8  11     7011.97     6978.93    312.42 o 
   4   8  11     3000.67     3315.65    243.63 o 
   6   8  11       15.14      212.93    240.23 o 
   8   8  11     4144.30     4229.72    372.37 o 
  10   8  11        4.63     -249.53    344.08 o 
  12   8  11    11368.86    12999.24   1098.82 o 
  14   8  11      530.68       15.55    642.71 o 
 -19   9  11     1202.72      736.29    484.44 o 
 -17   9  11     1967.30     1633.64    279.96 o 
 -15   9  11      231.10      262.57    215.23 o 
 -13   9  11      379.57      128.16    197.74 o 
 -11   9  11     9202.98     9729.53    360.43 o 
  -9   9  11     4102.10     4383.69    254.01 o 
  -7   9  11      642.82      316.99    187.49 o 
  -5   9  11    12740.34    12793.65    398.82 o 
  -3   9  11    14031.55    14362.61    872.30 o 
  -1   9  11      317.83       73.37    233.68 o 
   1   9  11     8267.49     8110.44    354.74 o 
   3   9  11     2596.39     2748.34    256.49 o 
   5   9  11     1295.40     1584.75    228.27 o 
   7   9  11      291.47       42.87    425.68 o 
   9   9  11      941.36     1695.90    332.03 o 
  11   9  11     1371.83     -419.83    596.06 o 
  13   9  11     1147.04      891.49    668.62 o 
 -18  10  11     2418.31     2392.26    805.97 o 
 -16  10  11      254.56      704.69    379.93 o 
 -14  10  11    15228.59    14895.15    585.06 o 
 -12  10  11      502.85      439.56    225.22 o 
 -10  10  11        9.90     -112.01    200.92 o 
  -8  10  11    23317.52    23765.46    773.19 o 
  -6  10  11     9411.92     9031.40    394.44 o 
  -4  10  11      299.41      566.53    217.47 o 
  -2  10  11     3686.55     3965.18    303.22 o 
   0  10  11      457.32      625.36    216.35 o 
   2  10  11      509.01      278.29    215.98 o 
   4  10  11    15921.99    16320.90    515.62 o 
   6  10  11     5823.46     6572.04    454.61 o 
   8  10  11    14849.55    17313.89    872.44 o 
  10  10  11     1407.42     1072.90    637.52 o 
 -15  11  11    19008.04    19937.33   1005.20 o 
 -13  11  11     5189.01     5405.43    593.33 o 
 -11  11  11      610.37       79.99    244.32 o 
  -9  11  11     1440.78     1221.91    257.00 o 
  -7  11  11      583.38      607.41    243.42 o 
  -5  11  11     1065.65     1383.93    254.35 o 
  -3  11  11     8303.32     8481.18    403.07 o 
  -1  11  11     1297.86     1648.01    292.35 o 
   1  11  11     1063.41      925.79    244.60 o 
   3  11  11     2651.52     3119.52    337.87 o 
   5  11  11     1480.96     1707.21    319.61 o 
   7  11  11     1073.32      976.69    426.68 o 
   9  11  11      245.24      -87.99    372.66 o 
 -14  12  11       11.28      304.99    456.28 o 
 -12  12  11     8546.30     8945.72    718.00 o 
 -10  12  11      670.38      719.61    428.76 o 
  -8  12  11      122.95     -264.02    264.02 o 
  -6  12  11     9449.76     9566.19    494.92 o 
  -4  12  11    22359.54    21489.10   1133.73 o 
  -2  12  11       66.87      -38.61    271.96 o 
   0  12  11     1209.27     1205.95    303.38 o 
   2  12  11     3690.80     4328.03    395.79 o 
   4  12  11     2973.27     2630.16    352.04 o 
   6  12  11     2136.99     2408.79    579.97 o 
  -9  13  11      468.71      599.54    446.41 o 
  -7  13  11      350.49      625.56    415.39 o 
  -5  13  11      796.37     1230.49    424.98 o 
  -3  13  11      103.81     -151.61    273.70 o 
  -1  13  11     1429.72     1128.77    310.90 o 
   1  13  11     1910.24     2052.96    510.76 o 
   3  13  11       14.36     -254.46    285.71 o 
 -24   0  12     2541.90     3591.90    720.45 o 
 -22   0  12      652.13     1139.99    387.10 o 
 -20   0  12       22.38      152.35    425.88 o 
 -18   0  12      206.68       56.31    372.78 o 
 -16   0  12    41785.44    42314.00   1271.98 o 
 -14   0  12   162620.27   165559.75   3252.42 o 
 -12   0  12     7338.70     7444.94    610.37 o 
 -10   0  12     2235.64     2249.62    327.63 o 
  -8   0  12     8052.42     7227.98    434.29 o 
  -6   0  12    76871.65    80175.20   1248.44 o 
  -4   0  12    64579.91    67439.34    949.12 o 
  -2   0  12    24274.19    23763.18    381.50 o 
   0   0  12    41097.46    43856.10    642.76 o 
   2   0  12       80.56      101.12    101.72 o 
   4   0  12    40026.35    39815.75    986.77 o 
   6   0  12      729.66      986.39    225.89 o 
   8   0  12     2227.13     1188.99    327.27 o 
  10   0  12    12361.42    12610.51   1078.09 o 
  12   0  12    37774.32    36020.99   1321.14 o 
  14   0  12      123.75      368.00    627.16 o 
 -25   1  12     3727.62     3633.36    517.81 o 
 -23   1  12     5982.97     6102.50    572.51 o 
 -21   1  12    17057.22    18652.40    703.11 o 
 -19   1  12     7788.34     8492.14    390.27 o 
 -17   1  12     1434.28     1476.06    222.11 o 
 -15   1  12    13795.04    14694.27    439.28 o 
 -13   1  12       49.68      -72.31    151.14 o 
 -11   1  12    11396.21    10910.43    361.62 o 
  -9   1  12    33506.39    32865.40    651.36 o 
  -7   1  12     1177.35     1398.05    135.83 o 
  -5   1  12    55141.71    53543.12    668.11 o 
  -3   1  12     4574.34     4993.48    132.18 o 
  -1   1  12     3983.51     3919.06    133.88 o 
   1   1  12     4256.34     4461.24    123.30 o 
   3   1  12    93759.35    95055.52   1085.05 o 
   5   1  12    12104.49    12010.40    339.77 o 
   7   1  12     3614.03     3626.24    278.20 o 
   9   1  12    15141.32    15137.46    545.52 o 
  11   1  12       37.51      -17.97    229.23 o 
  13   1  12     5350.00     5406.23    604.16 o 
  15   1  12     1557.71     1326.88    725.64 o 
 -24   2  12    13420.07    14366.00    795.35 o 
 -22   2  12       58.49      -20.71    333.01 o 
 -20   2  12     1847.28     1952.33    221.63 o 
 -18   2  12    44273.65    45532.18    761.56 o 
 -16   2  12     1205.12     1091.49    228.22 o 
 -14   2  12     1024.38     1111.12    198.40 o 
 -12   2  12     4967.07     4752.43    364.31 o 
 -10   2  12    25257.61    24824.55    622.37 o 
  -8   2  12     4899.82     5236.20    248.11 o 
  -6   2  12   102712.24   104098.91   1261.44 o 
  -4   2  12    19819.11    20899.71    496.61 o 
  -2   2  12     7504.20     7928.07    321.04 o 
   0   2  12      800.87      799.65    142.41 o 
   2   2  12    12521.07    12332.68    242.74 o 
   4   2  12    10168.95     9792.64    260.91 o 
   6   2  12      805.05      771.22    157.27 o 
   8   2  12     5379.89     5355.54    337.24 o 
  10   2  12       24.66     -212.83    212.83 o 
  12   2  12    13351.46    12858.42    681.71 o 
  14   2  12       94.64      -50.48    461.30 o 
  16   2  12       63.28      207.32    699.72 o 
 -23   3  12      774.12      618.60    302.11 o 
 -21   3  12     7256.81     7440.26    340.71 o 
 -19   3  12      232.20      293.91    189.25 o 
 -17   3  12     1905.14     2007.70    220.41 o 
 -15   3  12    17379.20    18079.53    434.72 o 
 -13   3  12     2646.00     2670.97    186.89 o 
 -11   3  12    43455.84    41967.17    817.50 o 
  -9   3  12     1863.54     1743.08    193.86 o 
  -7   3  12     5603.77     5430.31    215.23 o 
  -5   3  12    18293.32    17471.12    410.87 o 
  -3   3  12     2301.26     2458.12    169.42 o 
  -1   3  12    77839.53    75736.37   1431.84 o 
   1   3  12     1195.33     1340.26    154.09 o 
   3   3  12     1120.65     1197.71    141.27 o 
   5   3  12     2334.23     2281.32    212.80 o 
   7   3  12     2048.24     1920.86    237.54 o 
   9   3  12      803.80      608.52    276.29 o 
  11   3  12     6323.18     5414.95    597.26 o 
  13   3  12    10177.57     9573.43    811.05 o 
  15   3  12    14809.77    16243.37   1075.25 o 
 -24   4  12      429.65      857.64    342.64 o 
 -22   4  12    19934.18    19840.16    691.51 o 
 -20   4  12     9611.99     9777.06    449.30 o 
 -18   4  12     4400.10     4040.38    284.00 o 
 -16   4  12      126.07     -222.26    243.67 o 
 -14   4  12       76.52       -3.59    176.51 o 
 -12   4  12     1670.09     1849.65    176.95 o 
 -10   4  12    38637.31    37826.10    608.96 o 
  -8   4  12    33729.46    33630.29    585.09 o 
  -6   4  12     1586.29     1595.30    162.47 o 
  -4   4  12      369.27      492.90    107.17 o 
  -2   4  12    48869.52    47167.79    681.54 o 
   0   4  12      815.76      526.43    147.63 o 
   2   4  12     6323.86     6270.21    264.82 o 
   4   4  12       58.38      -55.49    227.69 o 
   6   4  12    47373.36    46079.13   1171.28 o 
   8   4  12     1560.50     1550.72    344.74 o 
  10   4  12     3050.20     3263.90    627.16 o 
  12   4  12       16.24     -460.25    497.58 o 
  14   4  12     4257.50     4213.73    646.68 o 
 -23   5  12     1279.75     1039.87    303.01 o 
 -21   5  12     3137.76     2990.38    322.02 o 
 -19   5  12      376.63      605.17    228.77 o 
 -17   5  12    10654.78     9503.08    425.73 o 
 -15   5  12    11838.67    11301.35    394.90 o 
 -13   5  12       30.71      -78.54    161.47 o 
 -11   5  12    48205.84    48965.40    954.54 o 
  -9   5  12      214.59      195.95    128.39 o 
  -7   5  12    14112.48    13673.08    306.49 o 
  -5   5  12      868.61     1144.92    103.06 o 
  -3   5  12     4371.03     4133.58    137.56 o 
  -1   5  12     7707.78     7584.02    223.12 o 
   1   5  12    15218.54    14379.42    358.73 o 
   3   5  12     7480.07     6794.17    252.59 o 
   5   5  12        0.12        5.06    159.22 o 
   7   5  12    17022.08    16994.83    977.02 o 
   9   5  12     8970.14     8521.46    707.09 o 
  11   5  12      477.45      406.36    432.90 o 
  13   5  12     1050.25     1741.18    524.77 o 
 -22   6  12     1278.26     1487.65    580.32 o 
 -20   6  12      355.53      254.91    272.29 o 
 -18   6  12     1007.67      819.31    223.86 o 
 -16   6  12       20.61      244.28    189.52 o 
 -14   6  12     1197.10     1486.41    198.79 o 
 -12   6  12      850.56      882.20    191.84 o 
 -10   6  12     1725.56     1899.58    165.93 o 
  -8   6  12     3620.30     3959.41    221.11 o 
  -6   6  12     5835.58     5236.46    197.92 o 
  -4   6  12     2459.44     2642.30    128.86 o 
  -2   6  12     1304.02     1229.90    133.46 o 
   0   6  12     7741.89     7616.12    225.88 o 
   2   6  12    45491.79    45704.25    998.83 o 
   4   6  12     2437.98     2492.96    292.51 o 
   6   6  12    16292.68    16769.24    671.06 o 
   8   6  12       18.97     -195.71    280.91 o 
  10   6  12    19604.76    19245.28   1123.21 o 
  12   6  12     1001.27      598.53    482.28 o 
 -21   7  12    14577.83    13771.16    767.10 o 
 -19   7  12     2240.23     2095.68    358.32 o 
 -17   7  12     1244.23      927.71    221.62 o 
 -15   7  12     2983.12     3010.04    247.44 o 
 -13   7  12     3880.74     3539.55    324.93 o 
 -11   7  12        4.67       76.86    164.19 o 
  -9   7  12      151.93      295.55    143.50 o 
  -7   7  12    64053.55    65263.04    872.78 o 
  -5   7  12      611.10      573.67    121.35 o 
  -3   7  12    12835.99    12689.73    286.41 o 
  -1   7  12      191.49      160.65    120.85 o 
   1   7  12     3407.27     3412.94    236.45 o 
   3   7  12     1799.27     2091.17    251.84 o 
   5   7  12      336.72      148.30    217.91 o 
   7   7  12     6679.32     6226.90    392.52 o 
   9   7  12     5361.92     5464.61    498.62 o 
  11   7  12     9889.08    10968.31    679.43 o 
  13   7  12     5740.53     4530.04    834.48 o 
 -20   8  12      439.41      837.98    316.76 o 
 -18   8  12     6720.17     6472.67    377.79 o 
 -16   8  12      262.71      -19.33    200.02 o 
 -14   8  12      225.48      -53.33    205.82 o 
 -12   8  12     2755.91     2462.19    259.35 o 
 -10   8  12       70.11     -161.06    161.06 o 
  -8   8  12    13137.77    12237.86    364.52 o 
  -6   8  12    11528.87    10902.80    363.19 o 
  -4   8  12      966.23     1059.43    187.93 o 
  -2   8  12     3626.99     3393.27    226.28 o 
   0   8  12     7762.01     7808.02    427.38 o 
   2   8  12    19160.24    19556.31    596.29 o 
   4   8  12     5233.46     4771.05    348.32 o 
   6   8  12     4229.42     4887.58    378.18 o 
   8   8  12     2624.04     1908.25    321.41 o 
  10   8  12     4102.94     4621.65    712.63 o 
  12   8  12     3934.50     6038.32    865.58 o 
 -19   9  12    14783.52    14646.20   1290.59 o 
 -17   9  12    14903.83    14159.44    565.29 o 
 -15   9  12     2748.49     2977.29    293.21 o 
 -13   9  12    11092.86    11217.02    450.42 o 
 -11   9  12    10499.00     9762.67    386.39 o 
  -9   9  12     4656.06     4263.94    274.77 o 
  -7   9  12      407.24      382.84    224.73 o 
  -5   9  12     4876.79     4300.37    282.90 o 
  -3   9  12     2518.34     2660.16    247.69 o 
  -1   9  12     2518.68     2349.96    237.17 o 
   1   9  12      829.65      753.65    300.93 o 
   3   9  12      972.83     1144.45    261.37 o 
   5   9  12       38.49      127.01    252.10 o 
   7   9  12      736.36      339.41    294.01 o 
   9   9  12       62.62      -88.11    580.51 o 
  11   9  12     4600.18     5048.35    824.11 o 
 -18  10  12     2565.48     3104.00   1140.28 o 
 -16  10  12     1921.50     1658.15    411.81 o 
 -14  10  12      535.20      608.76    292.16 o 
 -12  10  12     4870.88     4694.68    338.01 o 
 -10  10  12      203.14      102.33    225.19 o 
  -8  10  12    28147.96    28174.95    989.01 o 
  -6  10  12      169.15      294.56    220.11 o 
  -4  10  12      429.29      403.36    216.48 o 
  -2  10  12     2911.36     3183.10    349.79 o 
   0  10  12      377.22      564.54    220.11 o 
   2  10  12       50.37      185.69    207.39 o 
   4  10  12      539.18      655.91    275.89 o 
   6  10  12     7219.23     7351.33    471.92 o 
   8  10  12     1864.62     1426.52    429.69 o 
  10  10  12      245.50     -580.51    580.51 o 
 -15  11  12    10099.36    10886.92    753.80 o 
 -13  11  12      808.88     1032.52    310.11 o 
 -11  11  12       39.84      175.75    283.41 o 
  -9  11  12     8597.65     8161.08    405.64 o 
  -7  11  12       13.03      112.33    227.78 o 
  -5  11  12     1121.86     1458.28    256.16 o 
  -3  11  12     9306.69    10122.82    432.89 o 
  -1  11  12    15943.93    15825.56    522.72 o 
   1  11  12     1539.99     1424.78    261.94 o 
   3  11  12     2738.43     2741.47    282.46 o 
   5  11  12     1125.55     1273.59    408.79 o 
   7  11  12     1364.56     1004.85    423.20 o 
 -12  12  12     1210.71     1307.41    448.68 o 
 -10  12  12    18970.54    20194.78    692.96 o 
  -8  12  12      191.65     -204.32    275.46 o 
  -6  12  12     7955.19     7611.59    562.53 o 
  -4  12  12     1084.81      785.09    295.53 o 
  -2  12  12      983.52     1091.45    304.22 o 
   0  12  12       48.71     -274.10    274.10 o 
   2  12  12        5.06      -52.13    277.00 o 
   4  12  12     2257.41     1380.05    415.87 o 
   6  12  12     1492.54     1780.09    461.09 o 
  -9  13  12       24.63     -172.62    409.70 o 
  -7  13  12     4367.67     5134.92    793.23 o 
  -5  13  12      829.61      608.01    298.32 o 
  -3  13  12       16.44     -274.04    274.04 o 
  -1  13  12     1971.98     2026.90    342.14 o 
   1  13  12     8708.82     9351.43    672.18 o 
 -25   1  13      187.09      496.34    419.76 o 
 -23   1  13      340.81      559.68    403.10 o 
 -21   1  13     3979.11     4298.78    327.55 o 
 -19   1  13       10.17      -63.58    204.77 o 
 -17   1  13     2014.83     2182.15    244.94 o 
 -15   1  13       22.54       97.79    189.50 o 
 -13   1  13     1702.66     1836.02    217.74 o 
 -11   1  13     4384.83     4246.01    227.87 o 
  -9   1  13      407.78      515.05    150.96 o 
  -7   1  13    26638.91    27602.46    455.95 o 
  -5   1  13    28756.30    28001.79    396.51 o 
  -3   1  13      202.66      193.66     79.10 o 
  -1   1  13       40.62       31.56     91.75 o 
   1   1  13     1739.51     1593.22    100.35 o 
   3   1  13    19845.44    20335.03    341.25 o 
   5   1  13     3441.86     3442.17    274.39 o 
   7   1  13    32333.90    33193.66    971.80 o 
   9   1  13        5.48       -6.72    212.87 o 
  11   1  13       54.74     -256.78    278.47 o 
  13   1  13      715.24     -207.32    570.14 o 
 -24   2  13     3370.62     3919.40    546.82 o 
 -22   2  13      102.69     -181.86    243.01 o 
 -20   2  13     2707.20     3032.49    294.63 o 
 -18   2  13    44497.87    45935.09    979.81 o 
 -16   2  13     1052.67      887.50    226.65 o 
 -14   2  13      658.17      694.21    186.31 o 
 -12   2  13    20814.08    19418.35    563.65 o 
 -10   2  13     7411.38     7772.69    281.92 o 
  -8   2  13    23457.72    23068.69    458.08 o 
  -6   2  13    76738.34    77529.81    965.25 o 
  -4   2  13    57313.02    56446.06    935.71 o 
  -2   2  13     2484.35     2330.84    175.21 o 
   0   2  13    62064.13    59865.95    982.88 o 
   2   2  13     4488.27     4566.19    152.18 o 
   4   2  13      668.69      535.27    139.58 o 
   6   2  13        6.71      -31.78    172.62 o 
   8   2  13      371.10      522.76    259.85 o 
  10   2  13    11027.50    11890.09    782.47 o 
  12   2  13    13482.99    14095.73    930.37 o 
  14   2  13     1956.62     1704.67    523.95 o 
 -23   3  13      102.18     -321.35    381.00 o 
 -21   3  13     5549.37     6045.14    486.77 o 
 -19   3  13        5.28      414.41    245.89 o 
 -17   3  13    12508.94    13033.30    503.77 o 
 -15   3  13      137.50      238.32    202.94 o 
 -13   3  13     7109.35     7225.79    436.24 o 
 -11   3  13      423.80      513.91    167.07 o 
  -9   3  13     5035.20     5040.38    232.23 o 
  -7   3  13    22347.71    22085.94    527.75 o 
  -5   3  13     4021.64     4030.38    161.19 o 
  -3   3  13      727.33      617.72    143.53 o 
  -1   3  13    58739.48    57361.40   1093.94 o 
   1   3  13     5854.05     5524.28    437.57 o 
   3   3  13     3767.66     3743.11    199.43 o 
   5   3  13      741.17      583.39    225.38 o 
   7   3  13     5135.99     5586.87    459.47 o 
   9   3  13     1192.84      834.80    389.69 o 
  11   3  13     4653.14     4506.56    577.37 o 
  13   3  13      390.09      303.54    826.71 o 
  15   3  13     4696.54     5084.63   1036.62 o 
 -24   4  13     5925.66     5916.78    577.82 o 
 -22   4  13     1044.38      763.99    281.13 o 
 -20   4  13     3538.13     3674.49    295.93 o 
 -18   4  13     9193.84     8553.09    356.38 o 
 -16   4  13     4666.56     4368.49    333.40 o 
 -14   4  13      206.57      135.48    168.40 o 
 -12   4  13     5989.10     5693.79    297.47 o 
 -10   4  13     3411.79     2874.90    219.05 o 
  -8   4  13    33706.50    33235.71    518.28 o 
  -6   4  13     1621.36     1855.80    120.09 o 
  -4   4  13     6037.27     6007.00    211.34 o 
  -2   4  13      929.42      954.51    174.98 o 
   0   4  13     5546.62     5363.30    264.21 o 
   2   4  13     2527.64     2831.72    201.26 o 
   4   4  13     6528.68     7207.85    387.71 o 
   6   4  13    23922.63    23041.09   1135.10 o 
   8   4  13      167.96      -97.42    330.46 o 
  10   4  13      254.89      -86.21    369.68 o 
  12   4  13      270.28      715.81    441.53 o 
  14   4  13      921.23     1715.51    541.64 o 
 -23   5  13     2656.48     2867.98    374.09 o 
 -21   5  13       30.52      -85.65    246.91 o 
 -19   5  13      398.42      232.96    222.39 o 
 -17   5  13    19247.12    19949.47    626.61 o 
 -15   5  13     9183.42     8722.15    346.84 o 
 -13   5  13     3859.17     3938.30    345.16 o 
 -11   5  13    14428.90    15327.58    370.50 o 
  -9   5  13    61082.75    60858.30    904.89 o 
  -7   5  13     2384.38     2534.77    165.10 o 
  -5   5  13       26.99     -107.35    107.35 o 
  -3   5  13      769.97      837.34    127.52 o 
  -1   5  13      668.52      561.73    147.78 o 
   1   5  13    13448.05    12847.45    373.20 o 
   3   5  13     3156.52     2872.82    278.91 o 
   5   5  13      186.01      428.81    601.24 o 
   7   5  13        8.99     -312.06    312.06 o 
   9   5  13    14118.91    14236.99   1381.30 o 
  11   5  13       87.98     1052.97    448.63 o 
  13   5  13      451.91     -148.35    443.93 o 
 -22   6  13       25.69     -143.34    304.67 o 
 -20   6  13     7536.08     7895.48    568.57 o 
 -18   6  13       20.97      220.50    205.40 o 
 -16   6  13     6492.54     6577.05    337.03 o 
 -14   6  13     2254.71     1863.01    209.42 o 
 -12   6  13      608.66      618.23    162.71 o 
 -10   6  13      969.60      996.53    147.41 o 
  -8   6  13      299.76      146.61    118.83 o 
  -6   6  13     1246.66     1000.73    150.69 o 
  -4   6  13    22819.00    21855.50    392.05 o 
  -2   6  13    14056.79    14095.55    334.12 o 
   0   6  13    16260.39    16372.80    384.96 o 
   2   6  13     1776.22     1832.61    217.66 o 
   4   6  13    19486.60    19360.14    565.18 o 
   6   6  13     4090.68     4531.20    397.04 o 
   8   6  13      749.14     1042.52    435.95 o 
  10   6  13     5911.23     7677.17    758.42 o 
  12   6  13     4325.24     4317.61    675.83 o 
 -21   7  13      299.21      646.87    323.01 o 
 -19   7  13     1584.59     1757.95    283.06 o 
 -17   7  13       58.71      -99.21    197.34 o 
 -15   7  13    15531.07    15051.68    449.01 o 
 -13   7  13     1786.38     1622.66    256.06 o 
 -11   7  13     1437.00     1445.02    192.56 o 
  -9   7  13     2668.53     2466.90    187.02 o 
  -7   7  13       69.40       -8.49    132.60 o 
  -5   7  13       90.79      131.54    124.36 o 
  -3   7  13    19722.81    19230.00    482.23 o 
  -1   7  13    20975.97    20169.22    703.52 o 
   1   7  13     7291.08     7533.20    308.92 o 
   3   7  13     2458.14     2630.35    269.14 o 
   5   7  13        0.86     -215.46    215.46 o 
   7   7  13      309.06      191.01    309.40 o 
   9   7  13     2010.90     1883.29    404.21 o 
  11   7  13     1246.75      815.07    395.04 o 
  13   7  13     2026.58     1223.21    699.72 o 
 -20   8  13        1.11     -298.95    298.95 o 
 -18   8  13      466.68      459.11    255.24 o 
 -16   8  13      892.23      504.57    217.96 o 
 -14   8  13     1611.68     1306.93    247.01 o 
 -12   8  13      918.87      841.53    209.90 o 
 -10   8  13      678.51      660.52    194.82 o 
  -8   8  13     7972.20     7768.83    317.06 o 
  -6   8  13     1348.31     1182.60    201.31 o 
  -4   8  13      917.53     1094.27    197.36 o 
  -2   8  13     8224.67     8419.38    321.25 o 
   0   8  13    17574.02    17173.64    553.12 o 
   2   8  13     2902.06     2654.73    279.82 o 
   4   8  13        5.11     -109.60    238.65 o 
   6   8  13     1028.69     1069.33    279.39 o 
   8   8  13     5510.21     6460.14   1134.18 o 
  10   8  13     1033.92      467.11    396.14 o 
  12   8  13     6900.68     8971.96    995.16 o 
 -19   9  13       56.41      302.10    312.40 o 
 -17   9  13    10620.70    10703.26    541.36 o 
 -15   9  13     7366.74     7453.26    540.07 o 
 -13   9  13      200.32      395.40    235.34 o 
 -11   9  13    49076.27    48694.46   1407.38 o 
  -9   9  13    13029.34    12716.08    453.82 o 
  -7   9  13     1751.93     2007.01    238.92 o 
  -5   9  13      124.91      113.57    193.19 o 
  -3   9  13    31199.13    32147.20    678.67 o 
  -1   9  13        4.14     -175.25    175.25 o 
   1   9  13      141.23       79.07    228.82 o 
   3   9  13     3851.30     4336.88    351.31 o 
   5   9  13      192.19      489.27    273.81 o 
   7   9  13     5611.82     5868.19    438.23 o 
   9   9  13     9333.07     8235.96    953.69 o 
  11   9  13        2.51     -492.40    616.79 o 
 -18  10  13      954.27      646.63    464.53 o 
 -16  10  13      496.56      316.85    487.29 o 
 -14  10  13     2537.86     2112.79    345.04 o 
 -12  10  13     2470.11     2713.93    373.39 o 
 -10  10  13       35.36       93.49    230.20 o 
  -8  10  13     2787.58     3592.33    293.49 o 
  -6  10  13      495.01      738.82    238.14 o 
  -4  10  13     1109.28     1154.87    233.93 o 
  -2  10  13     8957.00     8991.10    390.97 o 
   0  10  13    12769.94    12475.95    438.01 o 
   2  10  13     6777.46     7317.33    444.24 o 
   4  10  13      776.16      595.83    283.39 o 
   6  10  13     5973.97     5856.82    555.17 o 
   8  10  13     6038.46     6339.59    597.36 o 
  10  10  13     6463.10     6935.00    896.68 o 
 -15  11  13      764.27      802.13    313.15 o 
 -13  11  13     4917.76     5758.53    436.17 o 
 -11  11  13      400.79      313.43    442.89 o 
  -9  11  13     9535.16     8796.06    421.06 o 
  -7  11  13      183.14      486.10    238.47 o 
  -5  11  13      844.22     1120.05    260.56 o 
  -3  11  13      414.77      670.61    243.43 o 
  -1  11  13      111.24      -36.99    226.60 o 
   1  11  13     4436.77     3998.21    383.17 o 
   3  11  13     2144.27     2305.34    427.12 o 
   5  11  13       92.86     -183.63    370.90 o 
   7  11  13     2596.67     2871.86    611.61 o 
 -12  12  13      113.51        6.61    290.32 o 
 -10  12  13     7600.41     8256.26    622.95 o 
  -8  12  13     2194.36     1935.89    334.32 o 
  -6  12  13     2089.01     2012.51    647.14 o 
  -4  12  13     1567.99     1972.03    365.86 o 
  -2  12  13     4497.88     4415.27    376.90 o 
   0  12  13     2325.20     2220.50    326.53 o 
   2  12  13     1169.48     1712.94    458.71 o 
   4  12  13      347.67      668.81    544.23 o 
  -7  13  13      358.16       38.47    292.50 o 
  -5  13  13      346.10      275.85    283.77 o 
  -3  13  13       56.66     -267.78    267.78 o 
  -1  13  13     3649.92     4658.77    995.46 o 
 -24   0  14     4837.61     4105.02    793.02 o 
 -22   0  14       65.39      -21.24    341.50 o 
 -20   0  14     9681.82    10455.24    630.00 o 
 -18   0  14     4482.82     4794.22    434.65 o 
 -16   0  14    13076.24    13991.89   1630.09 o 
 -14   0  14    83826.24    86672.63   2395.07 o 
 -12   0  14      107.35     -141.45    406.87 o 
 -10   0  14      728.55      505.31    253.51 o 
  -8   0  14       46.17      105.57    160.89 o 
  -6   0  14    23852.01    24288.25    510.56 o 
  -4   0  14    10806.63    10831.05    252.51 o 
  -2   0  14    14607.80    14820.44    286.68 o 
   0   0  14   210787.89   208923.41   3025.25 o 
   2   0  14      705.35      708.77    133.34 o 
   4   0  14     1244.12     1467.20    204.29 o 
   6   0  14     1725.39     2309.48    344.45 o 
   8   0  14    14790.75    14897.84    759.37 o 
  10   0  14      995.20      751.55    539.04 o 
 -25   1  14     7473.67     7090.71    636.92 o 
 -23   1  14     4641.99     5865.37    964.06 o 
 -21   1  14      628.21      639.93    243.18 o 
 -19   1  14      831.92      817.54    226.57 o 
 -17   1  14       68.25      393.30    215.92 o 
 -15   1  14     1962.72     2060.88    243.71 o 
 -13   1  14      646.58      436.92    200.22 o 
 -11   1  14     6888.37     6407.43    305.31 o 
  -9   1  14     2723.84     2678.32    190.32 o 
  -7   1  14     2868.45     2980.64    160.84 o 
  -5   1  14    23627.33    23583.96    334.32 o 
  -3   1  14    46277.21    45190.79    626.55 o 
  -1   1  14     4152.00     4222.65    156.17 o 
   1   1  14        0.52       14.34     83.41 o 
   3   1  14     5191.13     5705.29    218.75 o 
   5   1  14     4915.19     5041.58    286.24 o 
   7   1  14     2409.86     2392.59    261.12 o 
   9   1  14     1132.31     1053.20    300.11 o 
  11   1  14     5117.09     6520.35    896.68 o 
 -24   2  14     1029.34      980.71    445.51 o 
 -22   2  14     4589.78     4794.94    553.30 o 
 -20   2  14     1244.04     1147.84    283.70 o 
 -18   2  14      800.19      903.75    247.17 o 
 -16   2  14       57.94       13.27    196.04 o 
 -14   2  14     3875.69     3871.73    272.50 o 
 -12   2  14      310.78      371.80    166.09 o 
 -10   2  14    16230.87    16181.00    395.59 o 
  -8   2  14     2827.39     2798.27    207.84 o 
  -6   2  14     1472.88     1597.85    142.52 o 
  -4   2  14    68969.92    67248.16   1072.33 o 
  -2   2  14     2643.45     2704.28    188.03 o 
   0   2  14    34837.59    34898.13    769.67 o 
   2   2  14        2.27      -55.87    110.19 o 
   4   2  14    34515.04    36441.11    794.33 o 
   6   2  14    13603.30    15792.09    592.86 o 
   8   2  14    12024.17    12152.17   1236.17 o 
  10   2  14      263.76      130.53    358.27 o 
  12   2  14        7.63       32.39    404.87 o 
 -23   3  14     3558.37     3245.01    516.96 o 
 -21   3  14     1671.81     2101.17    319.04 o 
 -19   3  14      138.45     -102.24    239.25 o 
 -17   3  14      851.49      539.61    233.79 o 
 -15   3  14     5643.55     4838.44    313.85 o 
 -13   3  14    27808.45    27553.45    594.17 o 
 -11   3  14    15334.27    14943.62    408.80 o 
  -9   3  14       27.30      126.07    140.60 o 
  -7   3  14      179.60      215.61     98.26 o 
  -5   3  14    33168.10    32655.20    731.94 o 
  -3   3  14      796.39      624.24    202.50 o 
  -1   3  14    82778.38    78583.45   1444.84 o 
   1   3  14    10620.18     9795.59    388.33 o 
   3   3  14      698.56      625.36    183.29 o 
   5   3  14     9652.71    11622.68    697.60 o 
   7   3  14       34.83     -304.13    304.13 o 
   9   3  14     1049.65       34.18    359.32 o 
  11   3  14     1956.33     1402.37    466.76 o 
  13   3  14    21969.01    21685.90   1165.40 o 
 -24   4  14     1143.13     1075.10    398.78 o 
 -22   4  14      153.50     -229.89    332.50 o 
 -20   4  14    10163.98    10339.38    503.33 o 
 -18   4  14     9643.05     9304.92    487.61 o 
 -16   4  14     1147.46      857.12    239.03 o 
 -14   4  14     4864.00     4460.28    303.82 o 
 -12   4  14        9.24       94.36    290.15 o 
 -10   4  14      912.16      539.61    186.67 o 
  -8   4  14    15717.43    15252.45    521.34 o 
  -6   4  14     5318.35     5048.36    179.88 o 
  -4   4  14      102.97      175.27    158.39 o 
  -2   4  14     1793.19     1734.10    236.69 o 
   0   4  14      127.65       -1.32    195.52 o 
   2   4  14    10788.22    11587.93    397.99 o 
   4   4  14      252.58      168.02    339.49 o 
   6   4  14     6135.23     7639.40    623.02 o 
   8   4  14     2890.07     3026.62    606.42 o 
  10   4  14       15.29      153.90    380.69 o 
  12   4  14     1162.99      840.46    476.28 o 
  14   4  14    11733.81    12096.49    985.56 o 
 -23   5  14     9756.36    10688.10    762.28 o 
 -21   5  14     5850.31     6187.56    459.10 o 
 -19   5  14     1150.06      665.95    314.86 o 
 -17   5  14    13410.32    13408.14    468.16 o 
 -15   5  14      435.97      130.65    234.84 o 
 -13   5  14     3850.71     3790.84    286.97 o 
 -11   5  14     2928.75     2927.55    245.10 o 
  -9   5  14    16844.84    17680.83    396.66 o 
  -7   5  14    10158.80    10260.96    269.17 o 
  -5   5  14       43.63       -2.76    125.29 o 
  -3   5  14    60417.25    60579.43    943.48 o 
  -1   5  14    11040.70    10639.98    369.45 o 
   1   5  14     4442.48     4534.95    342.13 o 
   3   5  14    48766.24    48065.43   1141.06 o 
   5   5  14      718.12      825.13    502.76 o 
   7   5  14     5145.15     4678.72    663.44 o 
   9   5  14    21471.86    22034.58   1370.93 o 
  11   5  14     1239.93     1361.13    504.34 o 
  13   5  14      230.69     -198.42    479.45 o 
 -22   6  14      923.65      546.02    570.14 o 
 -20   6  14    10719.12    10733.21    657.32 o 
 -18   6  14      163.12      298.59    223.01 o 
 -16   6  14     1054.95      639.78    194.56 o 
 -14   6  14     3480.03     3738.10    252.99 o 
 -12   6  14    45969.16    45511.03    789.75 o 
 -10   6  14     3270.62     3361.15    260.16 o 
  -8   6  14       15.74      129.70    133.14 o 
  -6   6  14     7000.18     6123.32    232.05 o 
  -4   6  14     1140.93     1066.33    157.26 o 
  -2   6  14     8350.11     8575.83    274.81 o 
   0   6  14    39581.31    40065.81    832.10 o 
   2   6  14     8682.57     7991.79    416.24 o 
   4   6  14      147.04        5.16    335.97 o 
   6   6  14    11387.46    10838.24    791.24 o 
   8   6  14    10638.90    11614.85    863.10 o 
  10   6  14       11.36      668.34    464.38 o 
  12   6  14    16588.72    19082.03   1218.61 o 
 -21   7  14    55155.34    59195.49   1824.46 o 
 -19   7  14    16165.48    15267.39    572.34 o 
 -17   7  14      578.09      819.90    224.28 o 
 -15   7  14     4392.97     4551.41    276.30 o 
 -13   7  14      794.84      804.26    189.15 o 
 -11   7  14    17532.67    18433.54    469.48 o 
  -9   7  14    19170.26    19690.19    479.91 o 
  -7   7  14    50681.36    50119.33   1826.08 o 
  -5   7  14     1090.08     1042.94    187.45 o 
  -3   7  14     1757.69     1669.80    193.08 o 
  -1   7  14        2.08      -23.62    156.13 o 
   1   7  14      425.24      612.09    201.75 o 
   3   7  14     1196.70      950.47    234.46 o 
   5   7  14       39.70     -106.61    231.92 o 
   7   7  14       71.30     -479.44    479.44 o 
   9   7  14     1944.06      985.53    498.57 o 
  11   7  14       13.57     -242.27    481.10 o 
 -20   8  14      159.84      -86.03    322.03 o 
 -18   8  14     8015.05     6713.01    416.96 o 
 -16   8  14     4152.46     4039.74    307.63 o 
 -14   8  14      543.80      390.41    216.34 o 
 -12   8  14    11784.60    10996.64    423.44 o 
 -10   8  14      103.66       79.44    198.57 o 
  -8   8  14    20591.54    20641.87    724.87 o 
  -6   8  14        2.58     -141.77    168.95 o 
  -4   8  14     7330.59     7706.43    456.35 o 
  -2   8  14      188.18     -148.62    193.75 o 
   0   8  14    31703.54    31337.96    767.89 o 
   2   8  14     4035.13     4087.77    320.93 o 
   4   8  14     4104.10     4151.29    344.29 o 
   6   8  14     4346.05     5015.62    414.46 o 
   8   8  14    14589.80    15232.46    778.76 o 
  10   8  14     3062.26     3301.64    787.83 o 
  12   8  14     3339.60     3410.49    808.57 o 
 -19   9  14        6.63      540.92    393.82 o 
 -17   9  14    11421.44    10114.49    538.23 o 
 -15   9  14     7931.38     8015.92    409.49 o 
 -13   9  14      718.28     1377.39    264.80 o 
 -11   9  14     1463.01     1353.60    247.92 o 
  -9   9  14     5931.67     5720.92    326.94 o 
  -7   9  14     1300.45     1155.15    296.54 o 
  -5   9  14      262.32      304.02    192.64 o 
  -3   9  14     1206.42     1615.13    260.17 o 
  -1   9  14       52.07       32.70    281.29 o 
   1   9  14      383.16      307.83    243.81 o 
   3   9  14     1600.29     1589.38    398.00 o 
   5   9  14     2774.37     2768.46    343.69 o 
   7   9  14      154.36      287.56    337.40 o 
   9   9  14     6018.00     5380.07    860.40 o 
 -16  10  14      119.97       -6.55    296.56 o 
 -14  10  14      199.78      427.26    294.44 o 
 -12  10  14     6877.95     6816.27    381.98 o 
 -10  10  14        0.39      164.00    249.12 o 
  -8  10  14     1534.71     1289.09    247.07 o 
  -6  10  14     4292.83     4063.82    298.04 o 
  -4  10  14      133.35      230.88    208.13 o 
  -2  10  14      448.33      769.74    263.60 o 
   0  10  14     1772.08     1693.13    303.09 o 
   2  10  14      332.43      586.90    272.44 o 
   4  10  14     7486.59     8114.30    703.98 o 
   6  10  14     8472.07     8493.87    639.35 o 
   8  10  14      225.33      463.89   1241.35 o 
 -15  11  14     2001.05     1764.18    347.28 o 
 -13  11  14    16650.53    18038.68    783.43 o 
 -11  11  14       42.71     -141.97    278.20 o 
  -9  11  14       63.23       85.63    272.55 o 
  -7  11  14     8362.67     8807.46    415.55 o 
  -5  11  14     1522.85     1190.67    257.73 o 
  -3  11  14     3486.19     4170.75    314.93 o 
  -1  11  14     9590.33     9786.00    517.80 o 
   1  11  14      162.11      385.15    352.74 o 
   3  11  14     4178.71     3891.56    469.66 o 
   5  11  14       46.77     -124.34    364.53 o 
   7  11  14      505.27      643.41    458.71 o 
 -12  12  14       89.94       55.31    289.24 o 
 -10  12  14     5538.93     5180.40    412.46 o 
  -8  12  14     2146.97     2523.70    347.02 o 
  -6  12  14     1269.42     1472.28    316.06 o 
  -4  12  14     4046.56     3544.06    363.39 o 
  -2  12  14      738.70      355.31    358.27 o 
   0  12  14      543.91      286.13    357.16 o 
   2  12  14      131.64      525.69    370.36 o 
   4  12  14     2130.31     2313.52    469.66 o 
  -7  13  14      797.61      165.86    559.78 o 
  -5  13  14     8097.59     8931.72    616.66 o 
  -3  13  14     3229.49     2879.13    356.52 o 
 -25   1  15       45.23      125.30    417.62 o 
 -23   1  15    23966.43    25214.75   1067.78 o 
 -21   1  15     1811.98     1728.69    308.38 o 
 -19   1  15     8742.59     9358.74    461.09 o 
 -17   1  15      918.91     1159.33    242.66 o 
 -15   1  15      262.49      147.33    223.79 o 
 -13   1  15      331.93      506.22    214.35 o 
 -11   1  15     6860.03     7189.85    325.22 o 
  -9   1  15     1990.58     2087.63    190.00 o 
  -7   1  15    16852.72    17341.41    346.75 o 
  -5   1  15     4692.69     4753.31    138.93 o 
  -3   1  15    12984.78    13651.99    242.81 o 
  -1   1  15      276.23      312.08     91.81 o 
   1   1  15      351.03      439.74     94.99 o 
   3   1  15       99.59       54.93    126.40 o 
   5   1  15     5420.80     5333.74    354.82 o 
   7   1  15    10850.42    10432.11    522.55 o 
   9   1  15     3116.21     3576.35    689.35 o 
 -24   2  15    17488.70    18474.83    935.15 o 
 -22   2  15     8468.75     9514.10    510.01 o 
 -20   2  15    10673.98    10803.23    501.39 o 
 -18   2  15     2892.64     3079.94    315.48 o 
 -16   2  15     2714.64     2814.10    307.26 o 
 -14   2  15    10922.22    11677.21    430.75 o 
 -12   2  15    57185.32    55117.60   1032.39 o 
 -10   2  15    27943.44    27918.89    608.53 o 
  -8   2  15     1449.21     1590.85    155.48 o 
  -6   2  15     1575.95     1725.20    144.32 o 
  -4   2  15    72566.13    71084.13   1131.87 o 
  -2   2  15    19074.32    19393.13    437.75 o 
   0   2  15     9007.45     9093.38    410.08 o 
   2   2  15     5115.43     4986.63    326.04 o 
   4   2  15    11978.68    12700.12    497.58 o 
   6   2  15    17897.01    18032.39    826.45 o 
   8   2  15     1270.25     1492.54    390.00 o 
  10   2  15     9098.90     9859.22    741.34 o 
 -23   3  15       10.17      378.37    554.59 o 
 -21   3  15     1628.34     1452.32    307.00 o 
 -19   3  15      202.29       17.86    233.81 o 
 -17   3  15      126.30       -7.37    213.06 o 
 -15   3  15    19667.65    19320.11    559.63 o 
 -13   3  15    11471.62    12065.43    420.83 o 
 -11   3  15      114.55       16.61    153.74 o 
  -9   3  15      171.37       58.89    193.66 o 
  -7   3  15      134.80      168.82    111.58 o 
  -5   3  15     1225.74      777.08    264.95 o 
  -3   3  15    39609.15    38414.56    820.69 o 
  -1   3  15     1679.92     1838.81    226.28 o 
   1   3  15    14306.08    14082.62    544.43 o 
   3   3  15     1466.30     2454.99    364.54 o 
   5   3  15      996.81     1043.68    609.02 o 
   7   3  15     3368.33     3597.54    484.77 o 
   9   3  15     1749.74     1884.97    456.19 o 
  11   3  15     7769.68     8230.36    745.77 o 
 -24   4  15      321.77     -352.45    523.49 o 
 -22   4  15       19.75      100.36    470.79 o 
 -20   4  15    26116.56    25980.41    749.99 o 
 -18   4  15       52.09      375.80    242.82 o 
 -16   4  15     3202.52     3321.51    298.31 o 
 -14   4  15     4085.08     4303.83    299.35 o 
 -12   4  15     8390.26     8032.04    364.19 o 
 -10   4  15    11268.25    10924.66    345.67 o 
  -8   4  15      640.68      941.06    151.68 o 
  -6   4  15    53327.69    53659.43    852.47 o 
  -4   4  15     5343.38     4820.47    315.08 o 
  -2   4  15      101.33      157.32    201.77 o 
   0   4  15      127.52        5.17    261.43 o 
   2   4  15     1506.29     1444.20    273.21 o 
   4   4  15    37806.88    37404.91   1288.15 o 
   6   4  15      696.84      929.53    557.18 o 
   8   4  15     5712.85     6985.41    639.35 o 
  10   4  15      435.87      -68.89    590.87 o 
  12   4  15     2946.60     4194.62   1158.43 o 
 -23   5  15     1121.46      410.62    570.14 o 
 -21   5  15     7618.53     6991.65    552.27 o 
 -19   5  15       24.46       23.81    256.90 o 
 -17   5  15    20687.19    19766.09    631.52 o 
 -15   5  15     1208.94     1345.76    273.05 o 
 -13   5  15     1633.82     1845.89    307.48 o 
 -11   5  15     9148.00     9006.58    630.66 o 
  -9   5  15     1880.29     2250.98    200.83 o 
  -7   5  15     8914.49     8649.93    484.55 o 
  -5   5  15     4738.71     4683.60    248.39 o 
  -3   5  15     2624.56     2326.55    371.23 o 
  -1   5  15        5.39       92.71    290.52 o 
   1   5  15     4397.82     4816.35    502.76 o 
   3   5  15     9714.42    10083.52    624.94 o 
   5   5  15     1486.98     1906.45    435.40 o 
   7   5  15     3914.75     4274.07   1005.52 o 
   9   5  15     9474.32     9520.52    791.64 o 
  11   5  15        2.78     -360.55    426.96 o 
  13   5  15    11593.48    12646.79   1389.07 o 
 -22   6  15        4.83      552.87    660.85 o 
 -20   6  15       17.18      315.24    297.25 o 
 -18   6  15      410.04     -101.39    251.29 o 
 -16   6  15     6678.37     6550.12    553.61 o 
 -14   6  15      304.64      120.59    217.26 o 
 -12   6  15     4004.80     3558.63    283.17 o 
 -10   6  15     2816.51     2932.04    288.14 o 
  -8   6  15      544.48      600.74    183.44 o 
  -6   6  15       69.43      190.77    158.00 o 
  -4   6  15     2399.16     2204.32    207.99 o 
  -2   6  15     3672.96     3557.36    211.81 o 
   0   6  15      698.59      546.86    312.13 o 
   2   6  15     1998.00     2018.70    310.89 o 
   4   6  15     8337.85     8921.21    481.96 o 
   6   6  15     1504.26     1487.01    450.75 o 
   8   6  15     2760.37     2846.08    549.42 o 
  10   6  15      883.68      226.90    549.41 o 
 -21   7  15       44.56     -260.34    401.69 o 
 -19   7  15     7766.36     6749.03    608.92 o 
 -17   7  15     3447.59     2994.22    277.60 o 
 -15   7  15     7088.14     6879.70    365.85 o 
 -13   7  15        2.39      212.43    186.21 o 
 -11   7  15       77.29        8.34    228.63 o 
  -9   7  15      832.04      960.76    322.64 o 
  -7   7  15      146.99      166.97    204.26 o 
  -5   7  15      667.31      719.59    179.54 o 
  -3   7  15      139.64      289.33    161.17 o 
  -1   7  15      128.26      246.32    156.51 o 
   1   7  15     3607.56     3642.45    283.30 o 
   3   7  15     9466.72     9757.87    577.08 o 
   5   7  15      142.65      283.04    531.90 o 
   7   7  15      189.96      479.47    437.87 o 
   9   7  15     1104.50     1697.44    531.66 o 
 -20   8  15      313.54     -124.32    308.91 o 
 -18   8  15     1383.05     1446.97    332.09 o 
 -16   8  15     5718.00     5397.35    351.96 o 
 -14   8  15     1971.09     1825.35    262.03 o 
 -12   8  15       17.60       74.99    206.20 o 
 -10   8  15        0.10      -16.51    242.99 o 
  -8   8  15      372.52      504.96    252.12 o 
  -6   8  15     1738.96     1362.33    250.68 o 
  -4   8  15      773.46      364.88    213.91 o 
  -2   8  15     1682.97     1518.64    241.41 o 
   0   8  15       39.14      132.12    211.71 o 
   2   8  15     6519.81     7144.01    428.67 o 
   4   8  15     1361.19     1569.33    283.83 o 
   6   8  15     2537.47     2562.42    498.25 o 
   8   8  15     1459.44     1409.65    818.93 o 
 -19   9  15    12423.82    12720.17   1594.47 o 
 -17   9  15    12369.92    12079.83    562.77 o 
 -15   9  15    10007.73     9403.58   1194.71 o 
 -13   9  15        6.03       29.05    234.47 o 
 -11   9  15      419.41      398.81    221.56 o 
  -9   9  15     1027.69     1344.91    293.09 o 
  -7   9  15     1668.70     1364.67    271.87 o 
  -5   9  15      572.22      683.93    246.77 o 
  -3   9  15      753.11      847.05    396.50 o 
  -1   9  15     2137.14     2275.50    311.97 o 
   1   9  15     7932.93     8982.65    456.06 o 
   3   9  15    27354.46    27189.43    772.42 o 
   5   9  15     3456.64     3912.53    378.13 o 
   7   9  15     3666.27     5146.96    538.72 o 
   9   9  15       19.74      482.03    653.07 o 
 -16  10  15       14.60       -5.78    293.76 o 
 -14  10  15     3048.63     3237.38    365.91 o 
 -12  10  15    14002.45    13986.69    647.01 o 
 -10  10  15    10422.13     9920.69    422.92 o 
  -8  10  15     6347.97     6325.53    347.81 o 
  -6  10  15    28123.32    28697.37   1647.17 o 
  -4  10  15     7470.97     7036.53    427.00 o 
  -2  10  15      829.89      915.52    276.50 o 
   0  10  15     4201.61     3713.95    357.73 o 
   2  10  15      455.86      446.34    264.52 o 
   4  10  15     3877.36     4343.07    499.06 o 
   6  10  15      911.44     1176.79    423.44 o 
   8  10  15       97.47     -606.42    606.42 o 
 -15  11  15      213.82      594.99    307.99 o 
 -13  11  15     3151.37     2880.90    422.91 o 
 -11  11  15      222.54      439.52    289.20 o 
  -9  11  15     3406.07     3174.33    341.76 o 
  -7  11  15      102.31       49.29    264.17 o 
  -5  11  15     4058.87     3761.76    376.03 o 
  -3  11  15    11157.84    10438.25    526.80 o 
  -1  11  15     2428.69     3081.36    436.03 o 
   1  11  15     4540.88     4465.16    491.22 o 
   3  11  15     9740.84     9445.35    652.09 o 
   5  11  15      303.83     -273.99    364.75 o 
 -12  12  15       13.23     -221.04    284.50 o 
 -10  12  15    13689.75    15311.33    824.73 o 
  -8  12  15        7.03      237.18    283.95 o 
  -6  12  15      155.75      237.91    277.52 o 
  -4  12  15     1520.84      992.68    637.52 o 
  -2  12  15      433.79      -41.14    350.93 o 
   0  12  15      210.06      467.25    862.99 o 
   2  12  15     1454.69     1137.34    474.25 o 
 -24   0  16    31000.27    33990.84   1762.26 o 
 -22   0  16        6.89      -64.46    343.31 o 
 -20   0  16     1789.72     1276.87    467.02 o 
 -18   0  16     8221.97     9496.38    734.01 o 
 -16   0  16    49513.45    50081.73   2086.20 o 
 -14   0  16    24195.79    24354.61   1549.75 o 
 -12   0  16    13643.98    12402.61    655.76 o 
 -10   0  16     1533.63     1503.63    253.85 o 
  -8   0  16     4514.52     4447.96    256.18 o 
  -6   0  16    16737.74    16096.65    412.57 o 
  -4   0  16     9838.92    10151.88    250.02 o 
  -2   0  16     1170.53     1090.88    114.60 o 
   0   0  16   149885.56   155639.89   2994.22 o 
   2   0  16     9881.25    10184.35    407.29 o 
   4   0  16     2109.87     2518.99    466.48 o 
   6   0  16     3590.99     2892.18    559.78 o 
 -25   1  16       49.53      297.30    428.76 o 
 -23   1  16     1056.79     1053.92    460.70 o 
 -21   1  16      123.53       83.31    262.01 o 
 -19   1  16     1046.84      639.61    294.29 o 
 -17   1  16       37.72      154.07    244.67 o 
 -15   1  16     7371.54     6826.11    413.06 o 
 -13   1  16     7022.20     7057.43    377.66 o 
 -11   1  16      123.91      122.20    167.60 o 
  -9   1  16     1155.18     1216.63    215.76 o 
  -7   1  16     3972.86     4214.78    164.55 o 
  -5   1  16     3875.18     3722.74    143.09 o 
  -3   1  16    34556.45    35248.95    515.26 o 
  -1   1  16      208.48      176.15    146.02 o 
   1   1  16    33338.89    34020.37    619.48 o 
   3   1  16     8793.95     8957.37    407.33 o 
   5   1  16     1398.36     1625.54    380.96 o 
   7   1  16      605.60     1041.81    502.76 o 
 -24   2  16    19711.84    20623.60   1363.16 o 
 -22   2  16    12455.97    11819.10    557.91 o 
 -20   2  16     3445.54     3785.20    351.62 o 
 -18   2  16     3982.19     3719.69    319.16 o 
 -16   2  16      726.87      183.32    240.10 o 
 -14   2  16      188.69       88.52    282.04 o 
 -12   2  16    38397.85    37423.15    864.36 o 
 -10   2  16    18964.59    19103.69    483.92 o 
  -8   2  16    15619.60    14339.03    377.30 o 
  -6   2  16     3368.86     3375.55    164.24 o 
  -4   2  16    36131.07    33685.45    692.39 o 
  -2   2  16     1771.82     1752.46    204.93 o 
   0   2  16     5640.31     6068.58    444.38 o 
   2   2  16       12.56       57.22    168.51 o 
   4   2  16    11135.42    11189.64    659.21 o 
   6   2  16     2316.14     2112.21    401.69 o 
   8   2  16      565.51      541.01    363.82 o 
 -23   3  16      504.71     1181.75    627.16 o 
 -21   3  16     9441.13     9570.25    503.03 o 
 -19   3  16     8813.12     8932.73    457.32 o 
 -17   3  16      957.73     1147.19    250.04 o 
 -15   3  16    20154.79    20010.16    569.77 o 
 -13   3  16    13577.84    12778.88    594.73 o 
 -11   3  16    20443.69    20001.66    569.46 o 
  -9   3  16     1093.56     1138.51    178.39 o 
  -7   3  16     6296.14     5949.17    293.60 o 
  -5   3  16      613.62      960.44    497.59 o 
  -3   3  16     1403.70     1392.18    218.53 o 
  -1   3  16     1036.00      933.15    239.59 o 
   1   3  16    21600.04    21717.81    846.52 o 
   3   3  16      416.58      399.47    306.01 o 
   5   3  16     3781.17     3946.00    531.27 o 
   7   3  16      920.02      555.93    375.54 o 
   9   3  16      664.67      923.10    619.38 o 
 -24   4  16       55.67     -450.93    559.78 o 
 -22   4  16     2779.88     2302.62    577.54 o 
 -20   4  16    14042.41    15069.18    602.53 o 
 -18   4  16    16761.02    16367.01    591.76 o 
 -16   4  16       29.13      -69.13    209.84 o 
 -14   4  16       24.39     -184.78    188.88 o 
 -12   4  16     2295.24     2462.41    236.31 o 
 -10   4  16    33607.23    33036.89    766.97 o 
  -8   4  16    13036.48    12101.42    655.77 o 
  -6   4  16    17911.52    16751.43    641.14 o 
  -4   4  16        9.36      -93.32    229.33 o 
  -2   4  16     9652.62     9418.56    597.40 o 
   0   4  16       57.85       10.67    280.21 o 
   2   4  16      257.34      535.31    319.92 o 
   4   4  16     1549.88     1455.76    381.11 o 
   6   4  16    10800.84    11365.97    763.99 o 
   8   4  16      236.32      -94.25    471.66 o 
  10   4  16     4011.51     4780.64    637.59 o 
 -23   5  16        5.92     -149.80    428.93 o 
 -21   5  16     1770.71     1362.57    397.03 o 
 -19   5  16     4094.40     3905.18    371.28 o 
 -17   5  16    22699.38    21554.01    654.67 o 
 -15   5  16      520.70      533.48    225.86 o 
 -13   5  16    15362.63    15219.09    498.33 o 
 -11   5  16     3104.40     2537.26    276.70 o 
  -9   5  16    18415.28    17997.53    472.77 o 
  -7   5  16    14297.30    14005.01    576.69 o 
  -5   5  16      835.50      850.77    207.15 o 
  -3   5  16     8744.01     7955.63    590.03 o 
  -1   5  16     2707.75     2924.20    426.68 o 
   1   5  16    16878.89    15874.38    798.34 o 
   3   5  16      456.70      515.60    349.65 o 
   5   5  16       12.76      -17.91    419.83 o 
   7   5  16     6465.71     7035.16   1588.62 o 
   9   5  16     2136.30     2217.85    529.58 o 
  11   5  16     3962.45     3230.56    630.88 o 
 -22   6  16       17.92      426.86    497.58 o 
 -20   6  16     1573.56     1444.95    433.96 o 
 -18   6  16      424.34      471.98    296.66 o 
 -16   6  16    13295.86    13112.49   1014.17 o 
 -14   6  16     3838.23     3846.04    408.01 o 
 -12   6  16      411.44      343.92    237.30 o 
 -10   6  16     1300.22     1619.46    469.79 o 
  -8   6  16      897.51     1209.66    294.77 o 
  -6   6  16    39637.88    40237.57    847.00 o 
  -4   6  16    25769.58    26190.01    779.37 o 
  -2   6  16     1512.15      654.48    609.02 o 
   0   6  16      284.26      682.07    360.66 o 
   2   6  16       19.19      -62.60    205.26 o 
   4   6  16     3337.65     4065.67    370.42 o 
   6   6  16     3498.79     3839.17    564.54 o 
   8   6  16      220.72      410.39    831.89 o 
  10   6  16     3650.33     4316.39   1230.99 o 
 -21   7  16      336.37      514.94    425.15 o 
 -19   7  16       81.98      255.53    400.71 o 
 -17   7  16     2173.05     1766.34    337.64 o 
 -15   7  16     9655.70    10054.33    571.86 o 
 -13   7  16        0.67      203.32    248.17 o 
 -11   7  16      385.15      681.64    250.12 o 
  -9   7  16       30.60       81.03    219.23 o 
  -7   7  16    37601.16    36735.89   1001.70 o 
  -5   7  16     4495.49     4449.47    298.39 o 
  -3   7  16     1386.22     1331.53    189.13 o 
  -1   7  16       24.04      123.96    206.06 o 
   1   7  16     1072.61      911.91    241.61 o 
   3   7  16    35109.54    36225.92   1006.92 o 
   5   7  16    23337.80    23842.63   1189.52 o 
   7   7  16    30711.54    33201.23   2998.43 o 
   9   7  16     3399.76     3723.62    638.24 o 
 -20   8  16        4.50      447.59    572.73 o 
 -18   8  16      375.33     -263.59    376.90 o 
 -16   8  16    11679.17    10711.53    691.33 o 
 -14   8  16     2830.74     2769.21    345.02 o 
 -12   8  16      751.77      742.58    289.87 o 
 -10   8  16      151.74      190.53    235.66 o 
  -8   8  16    24860.86    23808.87    875.39 o 
  -6   8  16    13941.82    13239.85    505.79 o 
  -4   8  16       60.73     -198.37    203.70 o 
  -2   8  16     2925.81     2645.75    276.45 o 
   0   8  16     1334.21     1643.70    376.11 o 
   2   8  16     2870.59     3024.70    297.47 o 
   4   8  16     3938.09     4444.38    422.15 o 
   6   8  16      276.01      136.65    466.42 o 
 -19   9  16     3685.26     3941.55    522.38 o 
 -17   9  16     6559.48     6143.67    576.54 o 
 -15   9  16     5223.46     4633.83   1052.17 o 
 -13   9  16      949.44      877.56    298.71 o 
 -11   9  16     8930.97     7963.96    495.25 o 
  -9   9  16     1778.98     2366.04    394.99 o 
  -7   9  16      662.94      666.73    294.56 o 
  -5   9  16       72.67     -138.96    221.40 o 
  -3   9  16      283.47      -26.94    494.51 o 
  -1   9  16    16638.94    17476.43    605.35 o 
   1   9  16    11606.84    11938.31    523.10 o 
   3   9  16     2497.94     3055.44    336.75 o 
   5   9  16     2453.11     2654.92    362.84 o 
   7   9  16       33.95      108.85    621.97 o 
   9   9  16     1443.61     2332.40    767.10 o 
 -16  10  16     3745.57     3154.70    484.11 o 
 -14  10  16       84.25      407.92    281.28 o 
 -12  10  16       34.26       -3.48    337.08 o 
 -10  10  16      140.46       16.66    269.56 o 
  -8  10  16      481.58       59.30    276.80 o 
  -6  10  16       41.26       -0.69    282.04 o 
  -4  10  16    11636.73    11506.71    528.98 o 
  -2  10  16        0.64     -274.56    274.56 o 
   0  10  16      199.26      440.21    265.19 o 
   2  10  16      173.72      -33.46    265.45 o 
   4  10  16       37.21     -479.44    479.44 o 
   6  10  16     3603.37     3271.78    486.31 o 
 -13  11  16    12101.23    12161.73   1567.89 o 
 -11  11  16       37.43      239.54    356.20 o 
  -9  11  16     2975.54     3184.39    444.75 o 
  -7  11  16     2300.45     1778.74    702.31 o 
  -5  11  16     2620.41     2284.57    803.38 o 
  -3  11  16     1742.03     2052.14    403.24 o 
  -1  11  16     7722.85     7625.58   1236.17 o 
   1  11  16       13.99      665.62    368.88 o 
   3  11  16     1414.92     2140.95    438.37 o 
   5  11  16       11.63      362.82    518.31 o 
 -10  12  16        3.80     -345.98    345.98 o 
  -8  12  16      196.46     -330.94    330.94 o 
  -6  12  16    10031.49     9501.33   1280.23 o 
  -4  12  16     7604.37     8420.10    617.16 o 
  -2  12  16     2083.41     1602.07    424.33 o 
   0  12  16      337.14      -38.61    353.60 o 
 -23   1  17    35138.98    39173.95   1912.57 o 
 -21   1  17     2157.83     2270.52    371.13 o 
 -19   1  17     6917.35     7348.27    491.74 o 
 -17   1  17      129.41      296.07    245.90 o 
 -15   1  17       94.53     -209.46    209.46 o 
 -13   1  17      410.22      464.06    215.56 o 
 -11   1  17    18586.10    17475.12    519.31 o 
  -9   1  17    90104.05    90762.22   1337.70 o 
  -7   1  17     2985.05     2928.75    157.21 o 
  -5   1  17    12692.10    12272.05    245.91 o 
  -3   1  17     3015.14     3248.21    159.88 o 
  -1   1  17     4006.99     3942.44    189.25 o 
   1   1  17     2745.40     2594.87    228.27 o 
   3   1  17     5170.36     5311.82    432.47 o 
   5   1  17    29460.79    32290.78   1586.03 o 
 -24   2  17       61.88     -570.14    570.14 o 
 -22   2  17     4572.69     4662.96    410.60 o 
 -20   2  17     5702.27     5722.65    556.30 o 
 -18   2  17     9480.43     8553.36    503.14 o 
 -16   2  17     9098.56    10094.31    552.86 o 
 -14   2  17      107.82      449.44    230.21 o 
 -12   2  17     3522.70     3546.93    289.07 o 
 -10   2  17    31117.81    29836.26    694.17 o 
  -8   2  17     6244.56     5895.82    250.37 o 
  -6   2  17      673.88      601.85    213.60 o 
  -4   2  17     1580.44     1227.39    194.51 o 
  -2   2  17      260.26      -31.56    196.26 o 
   0   2  17     8742.67     8881.34    520.39 o 
   2   2  17    14175.49    14908.20    677.55 o 
   4   2  17     2706.10     3780.96    434.20 o 
   6   2  17     2614.30     3135.78    621.97 o 
 -23   3  17        0.03      523.49    596.06 o 
 -21   3  17     1055.23      785.54    352.16 o 
 -19   3  17     1038.67     1334.19    282.68 o 
 -17   3  17      736.54      852.69    304.50 o 
 -15   3  17    25551.21    26051.53    752.19 o 
 -13   3  17    19085.03    19163.09    595.40 o 
 -11   3  17    17617.75    16647.64    513.88 o 
  -9   3  17    43932.47    43751.31    898.00 o 
  -7   3  17     2217.49     2194.78    202.74 o 
  -5   3  17       14.82        7.40    155.26 o 
  -3   3  17     2992.76     2939.51    300.50 o 
  -1   3  17     4694.69     4948.03    433.37 o 
   1   3  17     9713.12    10221.25    618.87 o 
   3   3  17     1210.12      665.99    619.38 o 
   5   3  17     2002.03     2293.89    570.14 o 
   7   3  17     4916.49     5634.25    588.16 o 
 -22   4  17     1312.27     1110.42    395.44 o 
 -20   4  17    12689.10    12503.45    701.45 o 
 -18   4  17    11196.25    10725.78    484.77 o 
 -16   4  17     1759.87     1768.25    266.98 o 
 -14   4  17     5529.41     5125.67    367.75 o 
 -12   4  17     1869.85     1626.46    251.37 o 
 -10   4  17      221.33     -143.52    210.51 o 
  -8   4  17    10604.01     9928.27    648.71 o 
  -6   4  17       83.86      223.55    189.63 o 
  -4   4  17     1745.81     1779.50    356.65 o 
  -2   4  17    12113.16    10920.90    647.89 o 
   0   4  17    13391.15    13622.30    731.82 o 
   2   4  17     1425.44      989.60    351.78 o 
   4   4  17      482.71      282.62    332.01 o 
   6   4  17     2900.13     3602.27    935.55 o 
   8   4  17     2389.99     1908.24    489.02 o 
  10   4  17     1041.88      145.13    673.80 o 
 -23   5  17     6221.76     5152.01    767.10 o 
 -21   5  17      846.37      392.46    544.23 o 
 -19   5  17     1747.72     1959.07    356.18 o 
 -17   5  17      767.69      493.90    345.63 o 
 -15   5  17      479.91       -8.47    241.98 o 
 -13   5  17      315.02      430.16    239.62 o 
 -11   5  17     7086.52     7218.36   1031.44 o 
  -9   5  17      248.53      166.30    233.70 o 
  -7   5  17    14103.50    14493.68    538.95 o 
  -5   5  17     4499.80     4034.40    273.51 o 
  -3   5  17    42574.62    41318.10   1363.37 o 
  -1   5  17     1924.20     2317.41    408.34 o 
   1   5  17    11496.72    11111.00    721.98 o 
   3   5  17      994.90      773.26    379.21 o 
   5   5  17      115.98      217.24    357.77 o 
   7   5  17    18449.91    18189.06   1057.24 o 
   9   5  17     9811.33    12376.45   1282.82 o 
 -22   6  17      910.09     1941.68    501.35 o 
 -20   6  17     9061.06     8513.96    681.97 o 
 -18   6  17      145.28     -492.24    548.49 o 
 -16   6  17    17417.08    18121.50   1063.17 o 
 -14   6  17     6411.88     5911.46    471.38 o 
 -12   6  17    35209.55    32688.95   1301.06 o 
 -10   6  17       73.16      -59.31    484.46 o 
  -8   6  17     1450.71     1514.64    406.77 o 
  -6   6  17    15329.29    14862.74    454.03 o 
  -4   6  17     1389.30     1662.94    475.43 o 
  -2   6  17     2726.89     2775.89    446.01 o 
   0   6  17     2188.81     2430.64    441.53 o 
   2   6  17     2737.64     2908.47    297.88 o 
   4   6  17     7011.19     7920.69   1021.07 o 
   6   6  17     1741.95     1704.69    481.86 o 
   8   6  17        1.04     -175.91    725.64 o 
  10   6  17     1426.58     1439.96    829.30 o 
 -21   7  17      155.97     -318.30    403.46 o 
 -19   7  17     4242.94     4266.59    598.65 o 
 -17   7  17      402.60       21.14    285.01 o 
 -15   7  17     2358.12     2450.47    341.39 o 
 -13   7  17     1707.12     1558.31    289.69 o 
 -11   7  17      210.10       89.72    237.73 o 
  -9   7  17      953.96     1127.80    313.46 o 
  -7   7  17       16.11       84.65    204.89 o 
  -5   7  17        1.33       34.73    209.98 o 
  -3   7  17    10016.86     9936.18    714.72 o 
  -1   7  17     6130.57     5657.66    363.42 o 
   1   7  17     2984.46     2713.62    297.05 o 
   3   7  17       34.95     -243.35    243.35 o 
   5   7  17       26.07       72.56    417.81 o 
   7   7  17      199.69     -205.86    446.01 o 
 -20   8  17      435.23      653.31    434.29 o 
 -18   8  17       25.50     -422.42    422.42 o 
 -16   8  17    23294.19    23401.75   1466.82 o 
 -14   8  17     2937.43     2704.30    475.05 o 
 -12   8  17     6309.86     6401.92    426.37 o 
 -10   8  17     1824.28     1410.67    283.26 o 
  -8   8  17     5631.27     5836.05    510.96 o 
  -6   8  17     5850.24     5205.34    484.78 o 
  -4   8  17       59.75      -84.14    198.60 o 
  -2   8  17     1759.54     1354.21    246.94 o 
   0   8  17     1596.06     1730.59    566.99 o 
   2   8  17      997.30     1127.99    302.02 o 
   4   8  17        8.03     -280.79    280.79 o 
   6   8  17     1930.58     2118.39    561.53 o 
 -17   9  17      380.85      703.05    409.47 o 
 -15   9  17     2720.85     2996.53    459.69 o 
 -13   9  17     1412.13      937.17    303.39 o 
 -11   9  17     1386.96     1585.90    312.83 o 
  -9   9  17      925.82     1173.20    280.12 o 
  -7   9  17      477.33      362.99    313.41 o 
  -5   9  17     2811.09     2558.53    307.01 o 
  -3   9  17     1405.24      971.64    290.27 o 
  -1   9  17      443.22      505.04    366.58 o 
   1   9  17       30.24     -156.23    235.36 o 
   3   9  17      213.34      708.36    283.55 o 
   5   9  17      137.10      -82.93    409.47 o 
 -16  10  17     4522.74     3905.80    526.09 o 
 -14  10  17     3831.76     3528.58    480.69 o 
 -12  10  17     1584.89     1560.47    401.90 o 
 -10  10  17     4415.49     4081.67    386.45 o 
  -8  10  17     1439.77     1814.33    319.90 o 
  -6  10  17     1393.12     1522.15    301.13 o 
  -4  10  17      119.03      -90.24    349.37 o 
  -2  10  17     3325.30     3465.18    355.51 o 
   0  10  17     1423.24      926.08    292.92 o 
   2  10  17      986.61     1146.09    371.60 o 
   4  10  17    10514.83    12264.18    730.78 o 
   6  10  17     1658.50     1924.43    454.46 o 
 -13  11  17     1344.96      736.69    384.77 o 
 -11  11  17     6003.67     5061.72    522.25 o 
  -9  11  17     1277.30     1179.39    388.15 o 
  -7  11  17     3237.89     2776.21    432.35 o 
  -5  11  17      126.34      402.37    352.08 o 
  -3  11  17        3.46     -738.38    769.69 o 
  -1  11  17     3059.96     3195.04    453.74 o 
   1  11  17     2756.41     3052.39    694.54 o 
   3  11  17     2433.23     2197.74    459.71 o 
  -8  12  17     3003.37     2310.39    736.00 o 
  -6  12  17     3122.77     3607.40    477.77 o 
  -4  12  17     4039.50     4800.80    513.75 o 
  -2  12  17      994.95     1170.23    404.73 o 
 -22   0  18        0.84     -402.55    437.68 o 
 -20   0  18     8144.85     7754.43    736.56 o 
 -18   0  18    41135.90    41382.25   1494.99 o 
 -16   0  18     4454.59     4471.54    518.51 o 
 -14   0  18    21386.84    20299.68    870.43 o 
 -12   0  18     9138.49     9525.50   1251.72 o 
 -10   0  18     1742.06     1912.84    307.80 o 
  -8   0  18     6248.24     5920.61    329.85 o 
  -6   0  18      124.42      143.47    206.07 o 
  -4   0  18     4138.52     4452.92    213.10 o 
  -2   0  18    45459.29    46514.54   1199.08 o 
   0   0  18    43215.05    45384.77   1513.47 o 
 -23   1  18    14935.11    14984.37   1218.03 o 
 -21   1  18     1120.83     1078.46    337.60 o 
 -19   1  18    46832.86    45703.36   1185.77 o 
 -17   1  18      139.43      153.15    252.57 o 
 -15   1  18      490.61      149.63    229.63 o 
 -13   1  18     2665.87     2650.06    278.11 o 
 -11   1  18    33895.02    34849.40    911.96 o 
  -9   1  18     1373.58     1671.66    181.30 o 
  -7   1  18    11232.93    11243.19    268.22 o 
  -5   1  18    21811.35    21894.13    403.05 o 
  -3   1  18     3511.48     3657.74    183.44 o 
  -1   1  18     3526.29     3333.92    252.86 o 
   1   1  18       56.62       67.38    336.90 o 
   3   1  18      517.11     1435.72    450.93 o 
 -24   2  18        1.55      124.39    611.61 o 
 -22   2  18     3879.28     4477.08    430.31 o 
 -20   2  18      354.96      389.12    308.97 o 
 -18   2  18      336.56      161.30    272.93 o 
 -16   2  18     1250.29     1266.11    276.40 o 
 -14   2  18      333.20      594.41    229.94 o 
 -12   2  18     5999.58     5746.06    342.34 o 
 -10   2  18    23040.79    22681.73    576.96 o 
  -8   2  18     2525.90     2738.41    221.03 o 
  -6   2  18     3377.13     3245.28    232.64 o 
  -4   2  18     4755.88     5169.99    273.88 o 
  -2   2  18     1660.53     1487.23    295.78 o 
   0   2  18     2350.36     2800.36    351.61 o 
   2   2  18     3773.56     3963.27    417.81 o 
   4   2  18      165.70      756.73    466.48 o 
 -23   3  18      266.68      818.93    632.34 o 
 -21   3  18     8103.11     8586.69    486.84 o 
 -19   3  18      192.52      114.67    287.69 o 
 -17   3  18      406.33      290.37    259.07 o 
 -15   3  18    27049.55    26954.98    764.32 o 
 -13   3  18     6564.30     6498.58    374.50 o 
 -11   3  18    17043.23    15798.13    593.72 o 
  -9   3  18     2373.62     2593.14    275.25 o 
  -7   3  18     3692.38     3237.51    397.64 o 
  -5   3  18    17894.26    17883.27   1096.23 o 
  -3   3  18      337.55       21.78    252.57 o 
  -1   3  18     6429.41     6489.71    896.68 o 
   1   3  18     7280.19     7027.24    842.26 o 
   3   3  18      146.59      -44.68    298.28 o 
   5   3  18     4261.77     5374.89    782.65 o 
 -22   4  18    11595.42    12267.59    841.86 o 
 -20   4  18     3105.33     3285.93    538.64 o 
 -18   4  18        0.82     -167.76    268.76 o 
 -16   4  18     1996.77     2586.38    397.44 o 
 -14   4  18     3607.39     3308.72    378.81 o 
 -12   4  18       25.46      -42.06    318.79 o 
 -10   4  18    12005.88    11181.69    703.42 o 
  -8   4  18     7765.96     7752.80    585.85 o 
  -6   4  18    38218.30    36056.05   1211.18 o 
  -4   4  18      187.10      443.16    298.86 o 
  -2   4  18     2586.93     3001.72    408.05 o 
   0   4  18     1237.50     1573.57    353.66 o 
   2   4  18     2729.98     2129.71    510.54 o 
   4   4  18       89.67      279.30    337.12 o 
   6   4  18    28805.65    31291.34   1249.51 o 
   8   4  18      238.43      720.45    606.42 o 
 -23   5  18     7333.96     6872.80    875.95 o 
 -21   5  18       12.15      295.44    564.96 o 
 -19   5  18       33.15     -162.42    337.65 o 
 -17   5  18     2166.60     2693.29    414.02 o 
 -15   5  18     1101.18     1286.05    334.53 o 
 -13   5  18      571.01      774.63    419.83 o 
 -11   5  18     1848.60     1638.45    471.66 o 
  -9   5  18       32.57       42.47    321.96 o 
  -7   5  18      966.01      951.75    235.09 o 
  -5   5  18       55.19      146.80    544.23 o 
  -3   5  18     7786.17     7163.95    591.48 o 
  -1   5  18     9474.53    10732.79    718.23 o 
   1   5  18     3954.04     4768.41    912.23 o 
   3   5  18     5831.47     5859.24    593.70 o 
   5   5  18       38.79     -180.41    359.32 o 
   7   5  18      114.29      -52.61    400.70 o 
 -22   6  18      430.58     -187.75    435.63 o 
 -20   6  18     1107.56      619.58    439.35 o 
 -18   6  18    11446.44    10114.54    714.14 o 
 -16   6  18     2599.99     2628.79    409.50 o 
 -14   6  18     1292.67     1199.76    380.52 o 
 -12   6  18     6483.62     6019.40    545.29 o 
 -10   6  18     4109.01     3707.14    529.51 o 
  -8   6  18     5669.83     5548.15    588.84 o 
  -6   6  18    15792.07    15958.33    459.22 o 
  -4   6  18       33.46      127.95    338.88 o 
  -2   6  18       75.92       44.65    412.06 o 
   0   6  18      120.37       -6.95    357.63 o 
   2   6  18     4644.50     4644.05    351.80 o 
   4   6  18     3683.89     3330.15    570.14 o 
   6   6  18     9556.63     9228.48   1285.41 o 
   8   6  18      193.53     -206.03    438.66 o 
 -21   7  18     8832.48     8245.03    938.14 o 
 -19   7  18     4356.40     3831.33    542.20 o 
 -17   7  18     1061.65     1063.61    324.69 o 
 -15   7  18      880.45      914.76    303.75 o 
 -13   7  18     3090.33     2757.52    326.41 o 
 -11   7  18       83.50       43.76    244.63 o 
  -9   7  18    18868.04    18223.16    708.71 o 
  -7   7  18    26665.52    26587.45    814.85 o 
  -5   7  18     6452.30     6178.61    384.21 o 
  -3   7  18    16319.98    16231.30    947.36 o 
  -1   7  18      604.56     1271.66    235.45 o 
   1   7  18      388.82      305.26    231.33 o 
   3   7  18     6173.03     6645.98    441.00 o 
   5   7  18     3941.94     4000.67   1474.60 o 
   7   7  18     5272.85     5922.64    731.24 o 
 -20   8  18     6005.61     4727.00    922.59 o 
 -18   8  18     2226.08     2416.77    477.44 o 
 -16   8  18       31.64      535.31    380.95 o 
 -14   8  18      471.57      622.82    311.22 o 
 -12   8  18    30650.10    30906.89   1964.40 o 
 -10   8  18     1008.39      948.31    274.66 o 
  -8   8  18    20732.93    21813.71   1093.96 o 
  -6   8  18      579.24      765.32    234.71 o 
  -4   8  18       27.09     -295.32    295.32 o 
  -2   8  18     3637.81     3448.61    335.65 o 
   0   8  18     1133.09      890.45    268.92 o 
   2   8  18     2616.68     3485.68    404.97 o 
   4   8  18     1639.34     1913.45    372.82 o 
   6   8  18     2943.45     2590.65    733.41 o 
 -17   9  18      204.99     -323.72    492.40 o 
 -15   9  18     5387.50     3876.97    715.27 o 
 -13   9  18     4542.96     4913.03    587.39 o 
 -11   9  18        5.66     -195.14    261.23 o 
  -9   9  18      435.67      380.04    266.33 o 
  -7   9  18      117.95      179.70    251.58 o 
  -5   9  18     1465.67     1268.11    272.63 o 
  -3   9  18    35293.22    34798.97   1022.44 o 
  -1   9  18      767.38      843.62    263.39 o 
   1   9  18     3734.99     4122.74    412.41 o 
   3   9  18    18887.29    21046.49   1212.62 o 
 -16  10  18      182.01      108.85    388.49 o 
 -14  10  18      454.59      167.50    375.65 o 
 -12  10  18     5872.61     5825.82    772.28 o 
 -10  10  18      399.51      622.90    456.11 o 
  -8  10  18    12329.04    12985.62    805.12 o 
  -6  10  18     7227.51     6514.26    684.35 o 
  -4  10  18     2799.79     3346.00    406.23 o 
  -2  10  18     1137.35     1143.19    300.53 o 
   0  10  18        7.24     -313.09    313.09 o 
   2  10  18       36.61      -88.90    678.99 o 
   4  10  18     1422.72      782.76    402.14 o 
 -13  11  18       57.36     -235.53    728.23 o 
 -11  11  18      400.00      171.02    593.47 o 
  -9  11  18      234.10      114.91    349.87 o 
  -7  11  18     2829.70     1872.83    410.25 o 
  -5  11  18     1012.47     1817.24    632.34 o 
  -3  11  18     5704.09     7093.30    559.16 o 
  -1  11  18     4467.17     4739.87    501.85 o 
   1  11  18     3287.62     2665.96    601.24 o 
  -6  12  18     4483.33     4379.73    699.72 o 
 -21   1  19    11119.46    11527.05    634.57 o 
 -19   1  19     1053.23     1560.02    418.97 o 
 -17   1  19      108.01      145.36    245.68 o 
 -15   1  19     5222.81     4794.97    360.95 o 
 -13   1  19     2490.15     2619.03    277.11 o 
 -11   1  19    11224.94    11251.56    427.35 o 
  -9   1  19    17451.29    16840.27    550.80 o 
  -7   1  19    22391.36    23659.14    580.54 o 
  -5   1  19    18814.53    19314.09    460.47 o 
  -3   1  19      406.09      406.98    160.14 o 
  -1   1  19       26.22      187.43    214.75 o 
 -24   2  19     3361.00     2949.19    736.00 o 
 -22   2  19     4309.41     4916.78    674.33 o 
 -20   2  19     1913.47     2595.00    450.37 o 
 -18   2  19      218.09      441.30    278.37 o 
 -16   2  19        9.56        6.20    236.78 o 
 -14   2  19      453.52      246.14    221.32 o 
 -12   2  19      129.68      271.14    367.34 o 
 -10   2  19     2271.19     2492.93    277.53 o 
  -8   2  19     8207.95     7501.97    658.26 o 
  -6   2  19      487.40      216.67    154.13 o 
  -4   2  19     2344.59     2126.36    209.12 o 
  -2   2  19     1391.81     1648.66    305.22 o 
   0   2  19      630.23      989.97    414.65 o 
   2   2  19      761.32      824.11    466.48 o 
 -23   3  19     7343.15     8743.91    969.24 o 
 -21   3  19     7213.26     6024.25    594.62 o 
 -19   3  19     3861.60     4456.27    494.82 o 
 -17   3  19       41.50     -282.92    291.94 o 
 -15   3  19    11463.75    11641.19    673.12 o 
 -13   3  19    16729.53    15505.04    654.42 o 
 -11   3  19       34.53      -22.33    296.59 o 
  -9   3  19    16045.82    16055.71    868.17 o 
  -7   3  19        3.22      295.33    198.17 o 
  -5   3  19    13832.70    13179.91    657.86 o 
  -3   3  19    17326.47    18151.23   1637.86 o 
  -1   3  19     1270.95     1041.75    320.55 o 
   1   3  19      572.26      690.44    323.97 o 
   3   3  19     4528.10     4799.56    730.82 o 
 -22   4  19    11158.39    11014.11   1036.62 o 
 -20   4  19      107.81      -43.75    360.95 o 
 -18   4  19     1275.66     1175.47    478.02 o 
 -16   4  19       38.10      377.88    412.30 o 
 -14   4  19     4225.69     3991.33    530.82 o 
 -12   4  19    43216.70    42456.97   1456.56 o 
 -10   4  19     5227.45     4805.61    616.79 o 
  -8   4  19     1362.66     1388.97    357.32 o 
  -6   4  19    17849.64    19251.63    837.40 o 
  -4   4  19    22179.99    22890.03    914.82 o 
  -2   4  19     1439.50     1378.31    756.73 o 
   0   4  19    12756.14    14179.06    761.37 o 
   2   4  19     1927.83     1717.31    410.29 o 
   4   4  19     6027.56     6333.76    870.76 o 
 -21   5  19     4480.86     3923.61    756.73 o 
 -19   5  19     1525.47     1343.85    389.24 o 
 -17   5  19     2366.72     1750.64    382.92 o 
 -15   5  19     1270.69     1298.85    446.45 o 
 -13   5  19        7.42     -332.97    332.97 o 
 -11   5  19      257.60     -319.42    319.42 o 
  -9   5  19      469.17      352.26    627.16 o 
  -7   5  19     1335.42     1344.45    241.76 o 
  -5   5  19     9043.79     8399.77    643.20 o 
  -3   5  19      178.41      423.15    319.92 o 
  -1   5  19     2422.94     2852.65    446.95 o 
   1   5  19     1534.69     1353.64    404.37 o 
   3   5  19    18194.51    20030.54    974.87 o 
   5   5  19      960.62      785.87    448.86 o 
 -22   6  19      541.85     -621.97    621.97 o 
 -20   6  19      193.25      761.92    570.14 o 
 -18   6  19     3408.88     2642.36    603.75 o 
 -16   6  19    13616.92    12650.18    924.38 o 
 -14   6  19     3230.72     2940.40    405.56 o 
 -12   6  19      442.62      180.52    445.75 o 
 -10   6  19      215.65      441.39    725.64 o 
  -8   6  19     1586.08     1321.51    419.63 o 
  -6   6  19     2959.43     3046.01    293.33 o 
  -4   6  19    13963.22    15196.85   1028.85 o 
  -2   6  19    10941.92    10622.93   1586.03 o 
   0   6  19     3657.06     4451.73    547.91 o 
   2   6  19      874.25      890.08    415.97 o 
   4   6  19     1601.44     2919.38    533.17 o 
   6   6  19      718.26      950.52    467.19 o 
 -19   7  19     1690.40      748.35    445.20 o 
 -17   7  19     1431.07      673.27    358.09 o 
 -15   7  19    12413.08    11223.74    668.16 o 
 -13   7  19       71.42      257.77    318.70 o 
 -11   7  19      797.33     1553.86    284.03 o 
  -9   7  19     2357.73     1777.02    311.91 o 
  -7   7  19       10.18     -190.03    232.53 o 
  -5   7  19       82.07      153.16    210.71 o 
  -3   7  19     2204.55     3336.38    527.99 o 
  -1   7  19      140.71      -75.57    614.20 o 
   1   7  19      894.30     1000.24    257.08 o 
   3   7  19     4118.49     4417.18    839.66 o 
   5   7  19       87.81      484.10   1171.38 o 
   7   7  19       22.23      399.10    720.45 o 
 -18   8  19      247.53      624.54    518.31 o 
 -16   8  19     7658.90     7390.58    613.49 o 
 -14   8  19      480.63      578.48    296.10 o 
 -12   8  19     1046.03     1039.16    300.69 o 
 -10   8  19      758.91      817.60    270.71 o 
  -8   8  19      727.69     1042.25    359.10 o 
  -6   8  19        7.09      392.28    254.17 o 
  -4   8  19      159.21      326.77    246.97 o 
  -2   8  19     7665.04     8383.59    469.26 o 
   0   8  19     2997.98     3310.19    374.62 o 
   2   8  19     1384.36     1706.17    329.63 o 
   4   8  19       26.38      376.66    478.02 o 
 -17   9  19     1888.72     1621.98    452.35 o 
 -15   9  19      556.98      -86.57    375.65 o 
 -13   9  19     2528.61     2351.98    479.44 o 
 -11   9  19    14377.40    13632.53    905.48 o 
  -9   9  19      395.40      563.01    268.46 o 
  -7   9  19      869.93      893.11    379.30 o 
  -5   9  19    14223.45    14972.14    670.26 o 
  -3   9  19      586.57      967.31    352.30 o 
  -1   9  19       80.46     -209.12    256.69 o 
   1   9  19      603.49     1122.35    314.24 o 
   3   9  19     1289.64      601.24    430.20 o 
 -14  10  19     3081.62     2400.14    452.53 o 
 -12  10  19     3041.01     3151.82    467.28 o 
 -10  10  19       25.67      348.02    364.40 o 
  -8  10  19      666.55      727.82    388.73 o 
  -6  10  19    10536.39    10739.41    839.66 o 
  -4  10  19     1704.20     1740.76    382.37 o 
  -2  10  19     4160.32     4128.65    449.67 o 
   0  10  19      256.81      570.24    344.52 o 
   2  10  19      411.22      751.01    383.38 o 
 -11  11  19      189.03      250.56    372.66 o 
  -9  11  19       11.34     -328.66    328.66 o 
  -7  11  19      117.22      -36.71    337.41 o 
  -5  11  19     4337.77     4489.52    499.31 o 
  -3  11  19    10379.64    10993.38    886.31 o 
  -1  11  19     4631.98     5236.78    528.76 o 
 -22   0  20     3282.15     2842.69    578.93 o 
 -20   0  20     3654.76     3136.98    553.27 o 
 -18   0  20       21.45     -161.52    422.42 o 
 -16   0  20    12052.57    12121.41    760.48 o 
 -14   0  20     7075.09     7246.49    568.04 o 
 -12   0  20    30402.67    29161.14   1022.05 o 
 -10   0  20     1556.12     2002.58    314.94 o 
  -8   0  20    20891.10    21058.98   1046.99 o 
 -21   1  20    12626.08    12517.74    736.15 o 
 -19   1  20     4884.93     5546.43    593.26 o 
 -17   1  20     5320.56     4638.09    387.27 o 
 -15   1  20     7944.09     8154.43    466.83 o 
 -13   1  20      318.41      332.05    209.15 o 
 -11   1  20      674.94     1131.00    245.44 o 
  -9   1  20    33478.90    32979.11   1061.02 o 
  -7   1  20       25.93      191.54    238.14 o 
  -5   1  20    11660.93    10972.65    761.92 o 
 -22   2  20     2525.75     2788.51    844.85 o 
 -20   2  20        0.34     -198.91    339.37 o 
 -18   2  20    11818.67    10857.35    655.26 o 
 -16   2  20      486.18       60.74    286.72 o 
 -14   2  20     1435.19     1328.06    306.13 o 
 -12   2  20       66.60      282.20    307.27 o 
 -10   2  20     9752.34     8991.66    582.70 o 
  -8   2  20     8160.52     7968.76    689.35 o 
  -6   2  20    19748.04    21503.25    807.98 o 
  -4   2  20     1636.68     1538.27    207.95 o 
  -2   2  20     1357.26     1259.50    435.38 o 
 -23   3  20      292.83      316.17    632.34 o 
 -21   3  20      585.95      335.03    495.79 o 
 -19   3  20      172.99      356.46    435.72 o 
 -17   3  20     1383.15     1661.03    454.43 o 
 -15   3  20     1191.79      735.41    386.54 o 
 -13   3  20     5906.01     5921.44    560.17 o 
 -11   3  20       82.72     -285.24    285.24 o 
  -9   3  20      659.97      395.22    295.86 o 
  -7   3  20      247.07      590.17    296.80 o 
  -5   3  20      416.64      618.26    291.21 o 
  -3   3  20     1525.79     1981.35    342.55 o 
  -1   3  20    32747.14    33806.90   1143.47 o 
   1   3  20     2716.28     2700.40    596.06 o 
 -22   4  20    13463.32    14388.32   1197.30 o 
 -20   4  20     3838.86     1946.17    616.79 o 
 -18   4  20    12472.98    12998.93   1233.58 o 
 -16   4  20       50.59      482.03    774.88 o 
 -14   4  20      385.71      218.05    369.68 o 
 -12   4  20     2367.10     2274.62    431.31 o 
 -10   4  20     5767.89     6274.98   1262.09 o 
  -8   4  20     4336.75     4666.89    488.45 o 
  -6   4  20      597.53      688.65    323.59 o 
  -4   4  20      331.57      631.31    312.57 o 
  -2   4  20     6883.54     6949.74    565.52 o 
   0   4  20      771.72      640.16    338.29 o 
   2   4  20     6033.78     7883.51    938.14 o 
 -21   5  20     1100.46      808.57    632.34 o 
 -19   5  20     2557.71     2983.51    599.08 o 
 -17   5  20      560.96      903.30    474.93 o 
 -15   5  20    11793.58    12502.54    977.02 o 
 -13   5  20        9.53      -68.17    533.86 o 
 -11   5  20     3552.73     2959.64    736.00 o 
  -9   5  20     3438.66     3575.69    479.74 o 
  -7   5  20    11127.76    11061.24    719.83 o 
  -5   5  20     2737.39     2829.33    448.86 o 
  -3   5  20     1366.54     1632.92    531.27 o 
  -1   5  20      245.65       73.25    345.98 o 
   1   5  20     3194.76     3835.25    948.51 o 
   3   5  20     2801.04     3042.49    751.55 o 
 -20   6  20     5178.53     4379.73    767.10 o 
 -18   6  20      280.02     -296.29    344.58 o 
 -16   6  20      621.94      -49.24    428.81 o 
 -14   6  20    12250.15    12042.16    884.41 o 
 -12   6  20     1925.15     1952.01    487.28 o 
 -10   6  20       44.44       24.82    414.65 o 
  -8   6  20     7275.47     5869.02   1044.40 o 
  -6   6  20    17522.56    19516.80    956.55 o 
  -4   6  20       75.79     -198.20    336.94 o 
  -2   6  20      314.76      762.25    395.62 o 
   0   6  20      161.01      525.92    453.52 o 
   2   6  20     7007.84     8287.63    728.90 o 
   4   6  20    10690.48    11589.44   1254.31 o 
 -19   7  20      630.51      869.81    439.76 o 
 -17   7  20     2573.55     2001.16    603.83 o 
 -15   7  20     2749.74     2696.97    354.16 o 
 -13   7  20     6634.19     7513.44    537.10 o 
 -11   7  20     7357.12     8519.08    926.49 o 
  -9   7  20      218.95      528.61    279.07 o 
  -7   7  20    13782.19    13972.62    598.56 o 
  -5   7  20     8552.44     9422.57    549.83 o 
  -3   7  20    17458.17    18003.42   1171.38 o 
  -1   7  20      168.65      806.93    426.51 o 
   1   7  20     2552.97     3347.03   1746.71 o 
   3   7  20     2957.55     3000.82    588.16 o 
   5   7  20     2109.25     1876.29    803.38 o 
 -18   8  20        3.81     -427.61    427.61 o 
 -16   8  20     2091.06     1946.80    777.47 o 
 -14   8  20     3966.41     3742.84    394.39 o 
 -12   8  20     1239.18     1676.46    403.24 o 
 -10   8  20        5.81     -269.77    294.48 o 
  -8   8  20        5.21      -73.20    258.48 o 
  -6   8  20     5528.70     5413.51    706.79 o 
  -4   8  20     8280.25     8210.72    465.74 o 
  -2   8  20     1333.70     1750.81    371.64 o 
   0   8  20      196.10      481.10    255.85 o 
   2   8  20     3306.40     3208.23    378.21 o 
   4   8  20     1390.29     2355.23    602.22 o 
 -17   9  20     6534.17     5473.37    865.58 o 
 -13   9  20     4652.09     5224.58    720.45 o 
 -11   9  20      681.15     1262.15    308.97 o 
  -9   9  20       75.26      342.01    270.29 o 
  -7   9  20      820.65      632.63    268.81 o 
  -5   9  20     4530.80     4816.10    945.81 o 
  -3   9  20      597.45      537.10    307.10 o 
  -1   9  20      308.44      408.94    285.81 o 
   1   9  20        4.37      419.83    388.73 o 
   3   9  20      430.67      808.57    425.02 o 
 -14  10  20      182.13      216.01    373.35 o 
 -12  10  20     1625.12     1808.22    416.72 o 
 -10  10  20      329.03     1202.29    389.69 o 
  -8  10  20     1317.00      891.49    368.88 o 
  -6  10  20     4642.97     4463.31    772.28 o 
  -4  10  20     1132.51      801.94    357.06 o 
  -2  10  20      180.64     -307.26    307.26 o 
   0  10  20       33.07       -5.18    373.18 o 
   2  10  20        0.19      150.31    435.38 o 
  -9  11  20     3256.62     2846.63    932.96 o 
  -7  11  20     1609.99     1354.71    407.22 o 
  -5  11  20      349.23       11.46    339.80 o 
  -3  11  20       30.98        5.29    347.60 o 
 -21   1  21     3322.74     3696.83    500.63 o 
 -19   1  21    10867.45    10357.93    658.64 o 
 -17   1  21      773.54      582.89    311.01 o 
 -15   1  21     5811.25     5402.15    437.85 o 
 -13   1  21      285.37      623.98    322.46 o 
 -11   1  21    10332.63    10601.94    624.23 o 
  -9   1  21     7142.61     7582.89    720.45 o 
  -7   1  21     2893.90     2995.84    482.03 o 
 -20   2  21     3706.63     4315.13    785.24 o 
 -18   2  21    25027.99    25233.75   1168.86 o 
 -16   2  21     2244.51     1421.40    515.72 o 
 -14   2  21     7757.88     7603.05    624.68 o 
 -12   2  21      287.32      152.65    299.93 o 
 -10   2  21      834.72      750.61    302.21 o 
  -8   2  21     7409.48     7164.46    513.06 o 
  -6   2  21    20286.95    19882.41   1124.74 o 
  -4   2  21    18178.96    18332.66   1057.35 o 
 -21   3  21     6205.81     5893.20   1072.90 o 
 -19   3  21      500.11       40.11    417.62 o 
 -17   3  21    25528.60    25496.01   1157.71 o 
 -15   3  21     1540.53     1809.46    437.68 o 
 -13   3  21     3175.65     2873.72    459.86 o 
 -11   3  21     1407.80     1283.91    366.45 o 
  -9   3  21     1869.89     2800.24    738.59 o 
  -7   3  21     5283.66     5148.13    479.74 o 
  -5   3  21     5060.36     5536.38    481.94 o 
  -3   3  21      422.17      570.14    425.02 o 
 -20   4  21     8647.02     7361.93    780.42 o 
 -18   4  21     5715.22     4860.43    632.02 o 
 -16   4  21     8872.85     8266.52   1013.30 o 
 -14   4  21     2204.01     1942.94    453.52 o 
 -12   4  21     3380.36     3387.69    686.76 o 
 -10   4  21     4082.84     4503.62    513.06 o 
  -8   4  21       14.78     -144.93    294.88 o 
  -6   4  21      681.26     1318.62    367.99 o 
  -4   4  21       53.30       92.50    298.68 o 
  -2   4  21       17.37      -51.10    311.46 o 
   0   4  21      950.28      772.28    507.94 o 
 -21   5  21      998.40      347.27    637.52 o 
 -19   5  21      324.28     1026.00    527.61 o 
 -17   5  21     4009.96     4903.79    648.31 o 
 -15   5  21    14658.67    14482.71    956.38 o 
 -13   5  21     3974.37     3940.19    545.75 o 
 -11   5  21     1617.52      994.66    401.21 o 
  -9   5  21    19264.68    21158.46    970.71 o 
  -7   5  21     1994.41     2531.23    454.46 o 
  -5   5  21      291.40      196.85    342.55 o 
  -3   5  21    13537.07    15192.21    861.28 o 
  -1   5  21     1154.01     1171.93    394.55 o 
   1   5  21     5034.30     5706.61    850.03 o 
 -20   6  21     3362.48     2959.56    736.00 o 
 -16   6  21     3830.71     3744.85    829.30 o 
 -14   6  21       85.05      129.85    417.62 o 
 -12   6  21        6.64     -134.76    381.16 o 
 -10   6  21       44.14      131.98    374.58 o 
  -8   6  21     1829.83     1348.64    596.06 o 
  -6   6  21     3939.25     3717.38    520.08 o 
  -4   6  21     7212.82     7752.61    670.58 o 
  -2   6  21    13375.26    15002.90    905.24 o 
   0   6  21     3811.64     3414.35    715.27 o 
   2   6  21      141.48      901.86    642.71 o 
 -19   7  21     9047.94     8213.40    686.10 o 
 -17   7  21     1093.67      553.48    407.35 o 
 -15   7  21        0.17     -232.16    316.53 o 
 -13   7  21     6730.92     7398.17    896.27 o 
 -11   7  21      732.26      764.84    311.21 o 
  -9   7  21      455.23      508.89    278.11 o 
  -7   7  21      270.99      224.16    246.43 o 
  -5   7  21      149.28      293.17    533.86 o 
  -3   7  21     4077.13     4779.40    605.89 o 
  -1   7  21     3093.20     2929.21    544.17 o 
   1   7  21      839.89     1124.50    481.94 o 
   3   7  21     2590.84     3353.47    886.31 o 
 -18   8  21      268.81     -404.97    404.97 o 
 -16   8  21     4821.79     3850.02    518.51 o 
 -14   8  21     2903.53     2622.26    554.59 o 
 -12   8  21     4771.97     4631.58    467.26 o 
 -10   8  21      561.19      742.69    318.94 o 
  -8   8  21     4415.28     4417.65    407.20 o 
  -6   8  21      594.44      660.55    264.81 o 
  -4   8  21     1670.60     1860.88    491.15 o 
  -2   8  21    11915.52    13888.75    979.97 o 
   0   8  21     2747.90     3483.25    608.26 o 
   2   8  21      915.72      688.31    509.40 o 
 -15   9  21     3118.17     2791.96    472.83 o 
 -13   9  21      120.84     -343.71    343.71 o 
 -11   9  21      689.70      194.83    531.27 o 
  -9   9  21     1598.23     1768.77    365.90 o 
  -7   9  21     1619.28     1317.57    733.25 o 
  -5   9  21        0.76      238.59    280.40 o 
  -3   9  21    12724.17    14003.49   1107.13 o 
  -1   9  21     5466.46     5478.55    539.04 o 
   1   9  21     9939.92    10298.84    751.55 o 
 -12  10  21      347.97      130.81    372.19 o 
 -10  10  21     1920.12     1810.58    408.44 o 
  -8  10  21     2021.57     1086.31    401.69 o 
  -6  10  21     5293.02     5981.31    653.07 o 
  -4  10  21     2888.70     3021.75    507.94 o 
  -2  10  21     1191.03     1306.14    419.83 o 
   0  10  21     1788.21     1477.19    466.48 o 
 -22   0  22      236.30      736.00    725.64 o 
 -20   0  22      129.06      -88.11    601.24 o 
 -18   0  22     7584.40     5913.93    886.31 o 
 -16   0  22    51446.68    48078.54   2244.29 o 
 -21   1  22     2005.76     1741.84    544.25 o 
 -19   1  22     2214.39     2079.71    515.36 o 
 -17   1  22     1489.92     2305.31    468.05 o 
 -15   1  22     2390.04     2809.25    673.80 o 
 -13   1  22       21.65     -399.10    425.02 o 
 -11   1  22      354.21      352.45    440.56 o 
 -20   2  22    15099.27    15468.62   1754.48 o 
 -18   2  22     2841.35     2304.16    509.61 o 
 -16   2  22     1150.17     1666.36    518.31 o 
 -14   2  22      383.05      263.45    340.61 o 
 -12   2  22     3695.50     3504.98    518.31 o 
 -10   2  22       77.38      285.07    435.38 o 
  -8   2  22      923.16      984.79    450.93 o 
 -19   3  22     4516.15     3757.43   1153.24 o 
 -17   3  22     3994.78     4101.79   2184.68 o 
 -15   3  22      667.15     1175.34    417.38 o 
 -13   3  22    11747.02    11449.17    894.09 o 
 -11   3  22     7472.45     8017.48    621.02 o 
  -9   3  22      391.54      526.18    375.78 o 
  -7   3  22      947.24     1026.26    482.03 o 
  -5   3  22     4081.74     4094.66    642.71 o 
 -18   4  22      271.23      360.97    445.75 o 
 -16   4  22        6.10     -364.32    364.32 o 
 -14   4  22    10677.12     9488.56    754.99 o 
 -12   4  22      478.41      168.45    417.24 o 
 -10   4  22     1093.68     1372.51    382.67 o 
  -8   4  22    10103.12    10233.09    690.50 o 
  -6   4  22     3406.21     3055.81    435.40 o 
  -4   4  22      351.01     -435.38    435.38 o 
 -17   5  22     4808.37     4825.20    672.90 o 
 -15   5  22     1244.22     1147.54    463.35 o 
 -13   5  22    28782.67    29957.19   1253.29 o 
 -11   5  22     3257.66     4342.46    557.05 o 
  -9   5  22     3714.67     4113.01    527.15 o 
  -7   5  22      285.38      -33.34    354.09 o 
  -5   5  22       17.78      -87.39    328.33 o 
  -3   5  22    20135.29    21541.01   1399.44 o 
  -1   5  22      638.39      145.13    528.68 o 
 -20   6  22     1860.29      881.13    658.26 o 
 -16   6  22     3498.73     4257.20    625.91 o 
 -14   6  22        0.37     -396.63    396.63 o 
 -12   6  22    31527.01    33605.86   1376.12 o 
 -10   6  22     6657.19     7274.99   1285.41 o 
  -8   6  22     3222.17     4278.23    577.16 o 
  -6   6  22     1493.29      993.26    415.87 o 
  -4   6  22     8161.86    10271.73    776.33 o 
  -2   6  22      127.56      121.14    399.28 o 
   0   6  22    16289.37    16928.04   1446.09 o 
 -19   7  22     3224.64     2777.48    743.78 o 
 -17   7  22      614.59       98.48    513.13 o 
 -15   7  22      827.56      863.73    361.53 o 
 -13   7  22      436.32      457.09    319.29 o 
 -11   7  22    17304.93    16730.00    728.94 o 
  -9   7  22    17957.06    18753.91    732.30 o 
  -7   7  22      181.46      313.56    254.39 o 
  -5   7  22     2768.74     3708.77    567.94 o 
  -3   7  22     8558.39     9495.44    794.07 o 
  -1   7  22     1026.59      849.95    450.08 o 
   1   7  22     1151.84     1067.72    694.54 o 
 -16   8  22     6868.71     5157.19    767.10 o 
 -14   8  22      165.13     -445.75    445.75 o 
 -12   8  22     9349.27     9432.64    604.19 o 
 -10   8  22      109.50     -282.96    282.96 o 
  -8   8  22    23142.52    24454.37    828.95 o 
  -6   8  22     1189.35     1106.01    276.53 o 
  -4   8  22     2446.26     1959.83    526.85 o 
  -2   8  22      798.30     1574.91    501.80 o 
   0   8  22    16730.37    19287.28   2233.92 o 
 -15   9  22     1502.99     1184.07    422.82 o 
 -13   9  22       47.47     -347.06    347.06 o 
 -11   9  22       68.07      336.90    425.02 o 
  -9   9  22     3597.37     3389.75    549.41 o 
  -7   9  22       32.96     -222.87    336.90 o 
  -5   9  22      118.51       78.67    276.40 o 
  -3   9  22        6.75      269.52    347.27 o 
 -10  10  22       60.27     -330.10    544.23 o 
  -8  10  22      379.42      588.25    365.23 o 
  -6  10  22     1910.89     1352.79    450.93 o 
  -4  10  22     5799.59     6888.35    653.07 o 
  -2  10  22      909.65      445.75    393.92 o 
 -20   2  23     2004.96     1596.40    767.10 o 
 -18   2  23       88.02     -212.51    564.96 o 
 -16   2  23        0.25      155.49    539.04 o 
 -14   2  23    10114.05    11330.28   1067.72 o 
 -19   3  23     1946.87     1633.84   1422.76 o 
 -17   3  23     3807.49     2824.16    684.17 o 
 -15   3  23     3223.11     3704.34    818.93 o 
 -13   3  23     4914.36     4504.12    761.92 o 
 -11   3  23      554.42      870.76    518.31 o 
  -9   3  23     1377.81     1751.89    539.04 o 
 -18   4  23      437.44      625.87    462.74 o 
 -16   4  23        0.25     -388.73    388.73 o 
 -14   4  23       14.48        1.55    384.62 o 
 -12   4  23      717.35      761.72    743.78 o 
 -10   4  23     2385.34     2614.22    899.27 o 
  -8   4  23     1270.24     3042.49    658.26 o 
 -17   5  23      947.57     1282.82    524.10 o 
 -15   5  23       47.90      513.08    428.76 o 
 -13   5  23      393.13      289.34    403.10 o 
 -11   5  23     2349.37     2186.78    500.17 o 
  -9   5  23    10854.19    11808.33   1085.86 o 
  -7   5  23    11720.53    14476.43   1259.50 o 
  -5   5  23    10843.78    12351.35   1129.92 o 
 -16   6  23     5421.79     5450.42    703.65 o 
 -14   6  23     4457.81     5213.20    997.75 o 
 -12   6  23     5618.94     5353.66   1127.33 o 
 -10   6  23      236.29      198.83    406.77 o 
  -8   6  23     2041.30     1909.38    499.46 o 
  -6   6  23       11.04      603.99    400.70 o 
  -4   6  23     4592.49     5908.75    907.04 o 
 -17   7  23     1285.04     1295.78    570.14 o 
 -15   7  23     5016.73     4276.07    684.17 o 
 -13   7  23     1965.67     1705.21    374.11 o 
 -11   7  23      781.83      541.64    311.00 o 
  -9   7  23      169.27      800.84    328.03 o 
  -7   7  23        0.07     -146.11    387.66 o 
  -5   7  23      197.72     -372.35    409.70 o 
  -3   7  23     4615.58     3286.09    834.48 o 
 -16   8  23     3116.82     4250.15    715.27 o 
 -14   8  23     5018.42     5152.01    710.09 o 
 -12   8  23     4694.58     4089.47    632.34 o 
 -10   8  23      393.77       56.59    295.47 o 
  -8   8  23     1953.41     2299.17    364.56 o 
  -6   8  23       66.25      284.79    444.75 o 
  -4   8  23     1423.59     1458.35    531.09 o 
  -2   8  23     2627.37     4431.56    964.06 o 
 -13   9  23      572.83     1694.88    513.13 o 
 -11   9  23       51.42       98.48    419.83 o 
  -9   9  23     2573.40     2850.71    513.13 o 
  -7   9  23      486.50      875.95    388.73 o 
  -5   9  23     2570.94     2404.96    430.20 o 
 -19   3  24        2.48     -596.06    596.06 o 
 -17   3  24     4114.35     2622.65    761.92 o 
 -15   3  24    38696.96    37764.14   2026.60 o 
 -18   4  24     4500.51     5307.51    989.97 o 
 -16   4  24     2685.92     3866.60    870.76 o 
 -14   4  24     1091.46      -77.75    606.42 o 
 -12   4  24      413.08      523.49    601.24 o 
 -17   5  24     3966.29     3262.36    594.14 o 
 -15   5  24     1437.57     1475.05    601.24 o 
 -13   5  24     3984.68     3447.49    565.17 o 
 -11   5  24     2450.81     1399.44    668.62 o 
  -9   5  24    12145.72    11299.18   1135.10 o 
 -16   6  24     3893.54     3361.86    787.83 o 
 -14   6  24      358.70      574.19    468.95 o 
 -12   6  24      181.38      158.74    432.29 o 
 -10   6  24       52.55      543.75    439.76 o 
  -8   6  24     4933.74     6002.04    964.06 o 
 -17   7  24     6028.79     5820.63    787.83 o 
 -15   7  24     8212.74     7919.79    844.85 o 
 -13   7  24     2275.71     3377.57    854.74 o 
 -11   7  24       10.52       87.23    294.42 o 
  -9   7  24       47.98     -215.84    261.31 o 
  -7   7  24     2042.65     2379.05    777.47 o 
  -5   7  24      139.64      248.79    627.16 o 
 -14   8  24     2233.39     2119.89    559.78 o 
 -12   8  24     8607.93    10070.78    855.21 o 
 -10   8  24      371.55      495.37    738.59 o 
  -8   8  24       45.19      224.24    281.27 o 
  -6   8  24     6716.68     6888.35   1083.27 o 
  -4   8  24       29.89      492.40    699.72 o 
 -11   9  24      753.67      658.26    450.93 o 
  -9   9  24     1056.04     1357.97    450.93 o 
  -7   9  24       93.10     -196.96    342.09 o 
 -17   5  25     3061.21     2404.96    834.48 o 
 -15   5  25     2489.59     1772.62    772.28 o 
 -14   6  25     3372.09     2529.36    808.57 o 
 -12   6  25    12681.06    14331.30   1404.62 o 
 -15   7  25      340.48     -160.68    476.85 o 
 -13   7  25     1760.46     1876.54    434.61 o 
 -11   7  25       48.86      -33.92    341.27 o 
  -9   7  25      253.30      917.41    368.00 o 
 -14   8  25      857.25     1383.89    528.68 o 
 -12   8  25      694.65     1684.51    502.76 o 
 -10   8  25        3.99     -150.31    373.18 o 
  -8   8  25     1911.59     1824.45    399.10 o 
 -15   7  26     6606.48     5105.36    710.09 o 
 -13   7  26      557.26      647.89    471.66 o 
 -11   7  26     4252.52     4270.88    585.69 o 
 -10   8  26     1655.12      673.80    404.28 o 
 -11   7  27      332.54     -119.21    404.28 o 
                                                 
